# Supplementary material for: Body size estimation from isolated fossil bones reveals deep time evolutionary trends in North American lizards
Source: PLoS One. 2024 Jan 5;19(1):e0296318. doi: 10.1371/journal.pone.0296318 (PMC10769094; doi:10.1371/journal.pone.0296318)
Supplement: S1 Table — Sample sizes indicate number of extant anguid specimens that included the element used in the given regression. Regression equations are ranked in order of increasing standard error of the estimate (SEE). Minimum and maximum SVL estimates for test specimens are based on the standard errors for the slope and intercept of the given regression. Equations for body mass from individual bones are based on the relevant equation listed in S8 Table. (XLSX) [file pone.0296318.s006.xlsx]

## Sheet: S1 Table- Anguid Equations
Equations for Snout-Vent Length (SVL) from Individual Bones			Equation						Tests				Gerrhonotus liocephalus (USNM 25085) Extant Test						Diploglossus millepunctatus (FMNH 19248) Outlier Test						Parophisaurus pawneensis† (YPM VP 060609) Fossil Test						Heloderma horridum (CM 112344) Outlier Test
Element	Regression	Usable Sample Size	Equation	R	R^2	p(uncorr.)	Standard Error of the Estimate (SEE)	Ranked Preference	p(homoskedastic)	Shapiro-Wilk Normality Test (W)	p(normal dist. of residuals)	Passed all tests?	SVL Estimate (mm)	SVL Min (- Stan Error)	SVL Max (+ Stan Error)	Standard Error Range	Actual SVL (mm)	SVL Difference (%)	SVL Estimate (mm)	SVL Min (- Stan Error)	SVL Max (+ Stan Error)	Standard Error Range	Actual SVL (mm)	SVL Difference (%)	SVL Estimate (mm)	SVL Min (- Stan Error)	SVL Max (+ Stan Error)	Standard Error Range	Actual SVL (mm)	SVL Difference (%)	SVL Estimate (mm)	SVL Min (- Stan Error)	SVL Max (+ Stan Error)	Standard Error Range	Actual SVL (mm)	SVL Difference (%)	Mean SVL Difference (%)
Head Length	ln(HL) vs. ln(SVL)	46	ln(SVL)=(0.946*ln(HL))+1.713	0.96	0.91	<0.0001	0.074	1	0.52	0.99	0.9	yes	107.726	83.0814	139.68	56.599	79	36.3617	244.601	181.946	328.831	146.884	240	1.91699	95.2377	73.8502	122.819	48.9689	138	30.9872	355.336	260.001	485.627	225.626	504	29.4968	24.6907
Femur Length	ln(FeL) vs. ln(SVL)	43	ln(SVL)=(0.888*ln(FeL))+2.463	0.96	0.91	<0.0001	0.0742	2	0.35	0.96	0.19	yes	98.804	80.9464	120.601	39.6548	79	25.0683	242.126	190.323	308.029	117.706	240	0.88577	98.7243	80.8841	120.499	39.6153	138	28.4607	419.248	321.301	547.053	225.752	504	16.8158	17.8076
Mandible Length	ln(MnL) vs. ln(SVL)	43	ln(SVL)=(0.921*ln(MnL))+1.820	0.96	0.91	<0.0001	0.076	3	0.87	0.99	0.95	yes	106.629	82.2023	138.315	56.1128	79	34.9738	246.178	182.611	331.871	149.26	240	2.57399	94.7287	73.4268	122.21	48.7836	138	31.3561	345.891	252.592	473.653	221.061	504	31.3708	25.0687
Humerus Length	ln(HuL) vs. ln(SVL)	41	ln(SVL)=(0.889*ln(HuL))+2.573	0.95	0.9	<0.0001	0.0815	4	0.37	0.96	0.21	yes	97.6953	79.3558	120.273	40.9173	79	23.6649	255.744	197.837	330.599	132.762	240	6.55986	98.7824	80.1939	121.68	41.4859	138	28.4185	465.188	349.101	619.879	270.778	504	7.70071	16.586
Parietal Length	ln(PaL) vs. ln(SVL)	24	ln(SVL)=(1.031*ln(PaL))+2.285	0.95	0.91	<0.0001	0.0853	5	0.06	0.99	0.98	yes	109.337	80.8552	147.851	66.9961	79	38.401	272.985	190.423	391.344	200.921	240	13.7439	137.208	100.007	188.249	88.2427	138	0.573581	357.982	245.431	522.149	276.718	504	28.9718	20.4226
Maxilla Length	ln(MxL) vs. ln(SVL)	22	ln(SVL)=(1.017*ln(MxL))+2.395	0.94	0.88	<0.0001	0.0992	6	0.74	0.91	0.06	yes	103.05	72.8447	145.779	72.9346	79	30.4427	314.151	203.361	485.3	281.94	240	30.8964	81.6662	58.7988	113.427	54.6281	138	40.8216	445.871	280.757	708.09	427.333	504	11.5335	28.4236
Frontal Length	ln(FrL) vs. ln(SVL)	22	ln(SVL)=(1.268*ln(FrL))+2.133	0.92	0.85	<0.0001	0.1201	7	0.78	0.95	0.36	yes	120.697	77.0463	189.079	112.033	79	52.7815	325.463	190.477	556.108	365.631	240	35.6094	103.145	66.7538	159.375	92.6208	138	25.2573	358.22	207.896	617.239	409.344	504	28.9247	35.6432
Dentary Length	ln(DL) vs. ln(SVL)	24	ln(SVL)=(0.898*ln(DL))+2.429	0.9	0.82	<0.0001	0.1208	8	0.45	0.94	0.21	yes	117.161	77.977	176.036	98.059	79	48.3053	234.791	146.7	375.779	229.078	240	2.1704	76.7192	53.0634	110.921	57.8573	138	44.4064	266.768	164.757	431.94	267.183	504	47.0698	35.488
Notes		^Sample size indicates # of extant specimens from this taxonomic group that included this element.															^Calculated as (|Actual SVL - SVL Estimate|/Actual SVL)*100
TEST SPECIMENS
Binomial	Collection	Specimen #	Head Length (mm)	ln(HL)	Head Width (mm)	ln(HW)	Frontal Length (mm)	ln(FrL)	Parietal Length (mm)	ln(PaL)	Maxilla Length (mm)	ln(MxL)	Dentary Length (mm)	ln(DL)	Mandible Length (mm)	ln(MnL)	Snout-Vent Length (mm)	ln(SVL)	Total Body Length (mm)	ln(TBL)	Humerus Length (mm)	ln(HuL)	Radius Length (mm)	ln(RaL)	Femur Length (mm)	ln(FeL)	Tibia Length (mm)	ln(TiL)	Notes
Gerrhonotus liocephalus	USNM	25085	23.01	3.13593	11.14	2.41054	8.15	2.09802	10.35	2.33699	9.05	2.20276	13.46	2.59972	22.06	3.09377	79	4.36945			9.58	2.25968	7.32	1.99061	11.01	2.3988	8.21	2.10535
Diploglossus millepunctatus	FMNH	19248	54.75	4.00278	29.18	3.37348	17.82	2.88032	25.14	3.22446	27.08	3.2988	29.19	3.37383	54.72	4.00223	239.75	5.4796	362.75	5.89371	28.28	3.34215	16.75	2.8184	30.21	3.40817	19.22	2.95595
Parophisaurus pawneensis†	YPM	VP 060609	20.2	3.00568	9.3	2.23001	7.2	1.97408	12.9	2.55723	7.2	1.97408	8.4	2.12823	19.4	2.96527	138	4.92725			9.7	2.27213	5.3	1.66771	11	2.3979	8.2	2.10413
Heloderma horridum (Helodermatidae)	CM	112344	81.25	4.39753	58.75	4.07329	19.22	2.95595	32.7	3.48738	38.21	3.6431	33.65	3.51601	79.16	4.37147	504	6.22258	903.25	6.806	55.43	4.01512	38.26	3.6444	56.06	4.02642	39.58	3.67832	Included as a morphological analogue to large fossil glyptosaurine anguid lizards with a head length closer their range.
Equations for Body Mass (M) from Individual Bones
Element	Element --> SVL (mm) Equation		SVL (mm) --> Mass (kg) Equation	Element (mm) --> Mass (kg) Equation
Head Length	ln(SVL)=(0.946*ln(HL))+1.713		ln(M)=ln(((3.48*SVL)-5.765)/1000)	ln(M)=ln(((3.48*EXP((0.946*ln(HL))+1.713))-5.765)/1000)
Femur Length	ln(SVL)=(0.888*ln(FeL))+2.463		ln(M)=ln(((3.48*SVL)-5.765)/1000)	ln(M)=ln(((3.48*EXP((0.888*ln(FeL))+2.463))-5.765)/1000)
Mandible Length	ln(SVL)=(0.921*ln(MnL))+1.820		ln(M)=ln(((3.48*SVL)-5.765)/1000)	ln(M)=ln(((3.48*EXP((0.921*ln(MnL))+1.820))-5.765)/1000)
Humerus Length	ln(SVL)=(0.889*ln(HuL))+2.573		ln(M)=ln(((3.48*SVL)-5.765)/1000)	ln(M)=ln(((3.48*EXP((0.889*ln(HuL))+2.573))-5.765)/1000)
Parietal Length	ln(SVL)=(1.031*ln(PaL))+2.285		ln(M)=ln(((3.48*SVL)-5.765)/1000)	ln(M)=ln(((3.48*EXP((1.031*ln(PaL))+2.285))-5.765)/1000)
Maxilla Length	ln(SVL)=(1.017*ln(MxL))+2.395		ln(M)=ln(((3.48*SVL)-5.765)/1000)	ln(M)=ln(((3.48*EXP((1.017*ln(MxL))+2.395))-5.765)/1000)
Frontal Length	ln(SVL)=(1.268*ln(FrL))+2.133		ln(M)=ln(((3.48*SVL)-5.765)/1000)	ln(M)=ln(((3.48*EXP((1.268*ln(FrL))+2.133))-5.765)/1000)
Dentary Length	ln(SVL)=(0.898*ln(DL))+2.429		ln(M)=ln(((3.48*SVL)-5.765)/1000)	ln(M)=ln(((3.48*EXP((0.898*ln(DL))+2.429))-5.765)/1000)
