# Supplementary material for: Body size estimation from isolated fossil bones reveals deep time evolutionary trends in North American lizards
Source: PLoS One. 2024 Jan 5;19(1):e0296318. doi: 10.1371/journal.pone.0296318 (PMC10769094; doi:10.1371/journal.pone.0296318)
Supplement: S2 Table — Sample sizes indicate number of extant varanid specimens that included the element used in the given regression. Regression equations are ranked in order of increasing standard error of the estimate (SEE). Minimum and maximum SVL estimates for test specimens are based on the standard errors for the slope and intercept of the given regression. Equations for body mass from individual bones are based on the relevant equation listed in S8 Table. (XLSX) [file pone.0296318.s007.xlsx]

## Sheet: S2 Table- Varanid Equations
Equations for Snout-Vent Length (SVL) from Individual Bones			Equation						Tests				Varanus salvator (AMNH R-141148) Test						Varanus komodoensis (AMNH R-37908) Outlier Test						Saniwa ensidens† (FMNH PR 2378) Fossil Test
Element	Regression	Usable Sample Size	Equation	R	R^2	p(uncorr.)	Standard Error of the Estimate (SEE)	Ranked Preference	p(homoskedastic)	Shapiro-Wilk test (W)	p(normal dist. of residuals)	Passed all tests?	SVL Estimate (mm)	SVL Min (- Stan Error)	SVL Max (+ Stan Error)	Standard Error Range	Actual SVL (mm)	SVL Difference (%)	SVL Estimate (mm)	SVL Min (- Stan Error)	SVL Max (+ Stan Error)	Standard Error Range	Actual SVL (mm)	SVL Difference (%)	SVL Estimate (mm)	SVL Min (- Stan Error)	SVL Max (+ Stan Error)	Standard Error Range	Actual SVL (mm)	SVL Difference (%)
Tibia Length	ln(TiL) vs. ln(SVL)	27	ln(SVL)=(0.953*ln(TiL))+2.431	0.99	0.98	<0.0001	0.0695	1	0.98	0.94	0.09	yes	322.033	263.147	394.096	130.949	325	0.912948	772.907	615.423	970.69	355.266	734	5.30068	406.975	330.261	501.508	171.247	425	4.24119
Maxilla Length	ln(MxL) vs. ln(SVL)	25	ln(SVL)=(1.125*ln(MxL))+2.037	0.98	0.97	<0.0001	0.0837	2	0.23	0.97	0.71	yes	338.732	254.111	451.531	197.42	325	4.22508	852.911	618.006	1177.11	559.1	734	16.2005	393.065	293.226	526.897	233.671	425	7.51412
Dentary Length	ln(DL) vs. ln(SVL)	23	ln(SVL)=(1.131*ln(DL))+1.861	0.94	0.88	<0.0001	0.1571	3	0.12	0.94	0.21	yes	352.773	192.792	645.507	452.715	325	8.54556	714.615	370.477	1378.42	1007.95	734	2.64105	Not available
		^Sample size indicates # of extant specimens from this taxonomic group that included this element.
TEST SPECIMENS
Binomial	Collection	Specimen #	Head Length (mm)	ln(HL)	Head Width (mm)	ln(HW)	Frontal Length (mm)	ln(FrL)	Parietal Length (mm)	ln(PaL)	Maxilla Length (mm)	ln(MxL)	Dentary Length (mm)	ln(DL)	Mandible Length (mm)	ln(MnL)	Snout-Vent Length (mm)	ln(SVL)	Total Body Length (mm)	ln(TBL)	Humerus Length (mm)	ln(HuL)	Radius Length (mm)	ln(RaL)	Femur Length (mm)	ln(FeL)	Tibia Length (mm)	ln(TiL)
Varanus salvator	AMNH	R-141148	64.9	4.17285	26.2	3.26576	20	2.99573	21.3	3.05871	29	3.3673	34.5	3.54096	63.8	4.15575	325	5.78383			37.3	3.61899	29.1	3.37074	44.7	3.79997	33.4	3.50856
Varanus komodoensis	AMNH	R-37908	138.5	4.93087	56.5	4.03424	39.8	3.68387	46.2	3.83298	65.9	4.18814	64.4	4.16511	137.8	4.9258	733.5	6.59783			82.8	4.41643			105.1	4.65491	83.7	4.42724
Saniwa ensidens†	FMNH	PR 2378	79.7	4.37827	49.6	3.90399	24.8	3.21084	28.1	3.33577	33.1	3.49953					425	6.05209	1310	7.17778	50.4	3.91999	34.1	3.5293	58.5	4.06903	42.7	3.7542
Equations for Body Mass (M) from Individual Bones
Element	Element --> SVL (mm) Equation		SVL (mm) --> Mass (kg) Equation	Element (mm) --> Mass (kg) Equation
Tibia Length	ln(SVL)=(0.953*ln(TiL))+2.431		ln(M)=ln(((3.235*SVL)-5.301)/1000)	ln(M)=ln(((3.235*EXP((0.953*ln(TiL))+2.431))-5.301)/1000)
Maxilla Length	ln(SVL)=(1.125*ln(MxL))+2.037		ln(M)=ln(((3.235*SVL)-5.301)/1000)	ln(M)=ln(((3.235*EXP((1.125*ln(MxL))+2.037))-5.301)/1000)
Dentary Length	ln(SVL)=(1.131*ln(DL))+1.861		ln(M)=ln(((3.235*SVL)-5.301)/1000)	ln(M)=ln(((3.235*EXP((1.131*ln(DL))+1.861))-5.301)/1000)
