# Supplementary material for: Body size estimation from isolated fossil bones reveals deep time evolutionary trends in North American lizards
Source: PLoS One. 2024 Jan 5;19(1):e0296318. doi: 10.1371/journal.pone.0296318 (PMC10769094; doi:10.1371/journal.pone.0296318)
Supplement: S3 Table — Sample sizes indicate number of extant xenosaurid specimens that included the element used in the given regression. Regression equations are ranked in order of increasing standard error of the estimate (SEE). Minimum and maximum SVL estimates for test specimens are based on the standard errors for the slope and intercept of the given regression. Equations for body mass from individual bones are based on the relevant equation listed in S8 Table. (XLSX) [file pone.0296318.s008.xlsx]

## Sheet: S3 Table- Xenosaurid Equations
Equations for Snout-Vent Length (SVL) from Individual Bones			Equation						Tests				Xenosaurus grandis (FMNH 211833) Test
Element	Regression	Usable Sample Size	Equation	R	R^2	p(uncorr.)	Standard Error of the Estimate (SEE)	Ranked Preference	p(homoskedastic)	Shapiro-Wilk test (W)	p(normal dist. of residuals)	Passed all tests?	SVL Estimate (mm)	SVL Min (- Stan Error)	SVL Max (+ Stan Error)	Standard Error Range	Actual SVL (mm)	SVL Difference (%)
Dentary Length	ln(DL) vs. ln(SVL)	12	ln(SVL)=(1.355*ln(DL))+0.921	0.92	0.85	<0.0001	0.053	1	0.54	0.92	0.32	yes	122.364	48.7482	307.151	258.403	113	8.28703
Parietal Length	ln(PaL) vs. ln(SVL)	12	ln(SVL)=(1.0302*ln(PaL))+2.168	0.88	0.78	0.0002	0.0661	2	0.39	0.98	0.99	yes	74.4584	37.3752	148.335	110.96	113	34.1076
Frontal Length	ln(FrL) vs. ln(SVL)	12	ln(SVL)=(1.0535*ln(FrL))+2.164	0.83	0.69	0.0008	0.0787	3	0.98	0.92	0.26	yes	80.9211	35.4091	184.931	149.522	113	28.3884
Notes		^It was difficult to find complete specimens of Xenosaurus, so this sample size is lower than for the other groups.
TEST SPECIMENS
Binomial	Collection	Specimen #	Head Length (mm)	ln(HL)	Head Width (mm)	ln(HW)	Frontal Length (mm)	ln(FrL)	Parietal Length (mm)	ln(PaL)	Maxilla Length (mm)	ln(MxL)	Dentary Length (mm)	ln(DL)	Mandible Length (mm)	ln(MnL)	Snout-Vent Length (mm)	ln(SVL)	Total Body Length (mm)	ln(TBL)	Humerus Length (mm)	ln(HuL)	Radius Length (mm)	ln(RaL)	Femur Length (mm)	ln(FeL)	Tibia Length (mm)	ln(TiL)	Notes
Xenosaurus grandis	FMNH	211833	29.38	3.38031	14.9	2.70136	8.3	2.11626	8	2.07944	13.1	2.57261	17.6	2.8679	26.5	3.27714	113	4.72739	231	5.44242	16.9	2.82731	9.7	2.27213	18.6	2.92316	13.7	2.6174	This specimen is poorly preserved, but I used it anyway because so few xenosaurid specimens were available. Skull is incomplete, so I used the average HL:SVL from the other specimens to estimate skull length. Individual cranial bone measurements are likely too short.
Equations for Body Mass (M) from Individual Bones
Element	Element --> SVL (mm) Equation		SVL (mm) --> Mass (kg) Equation	Element (mm) --> Mass (kg) Equation
Dentary Length	ln(SVL)=(1.355*ln(DL))+0.921		ln(M)=ln(((3.571*SVL)-5.833)/1000)	ln(M)=ln(((3.571*EXP((1.355*ln(DL))+0.921))-5.833)/1000)
Parietal Length	ln(SVL)=(1.0302*ln(PaL))+2.168		ln(M)=ln(((3.571*SVL)-5.833)/1000)	ln(M)=ln(((3.571*EXP((1.0302*ln(PaL))+2.168))-5.833)/1000)
Frontal Length	ln(SVL)=(1.0535*ln(FrL))+2.164		ln(M)=ln(((3.571*SVL)-5.833)/1000)	ln(M)=ln(((3.571*EXP((1.0535*ln(FrL))+2.164))-5.833)/1000)
