# Supplementary material for: Body size estimation from isolated fossil bones reveals deep time evolutionary trends in North American lizards
Source: PLoS One. 2024 Jan 5;19(1):e0296318. doi: 10.1371/journal.pone.0296318 (PMC10769094; doi:10.1371/journal.pone.0296318)
Supplement: S4 Table — Sample sizes indicate number of extant teiid specimens that included the element used in the given regression. Regression equations are ranked in order of increasing standard error of the estimate (SEE). Minimum and maximum SVL estimates for test specimens are based on the standard errors for the slope and intercept of the given regression. Equations for body mass from individual bones are based on the relevant equation listed in S8 Table. (XLSX) [file pone.0296318.s009.xlsx]

## Sheet: S4 Table- Teiid Equations
Equations for Snout-Vent Length (SVL) from Individual Bones			Equation					Tests				Ameiva sp. (TMM M-12444) Test
Element	Regression	Usable Sample Size	Equation	R	R^2	p(uncorr.)	Standard Error of the Estimate (SEE)	p(homoskedastic)	Shapiro-Wilk test (W)	p(normal dist. of residuals)	Passed all tests?	SVL Estimate (mm)	SVL Min (- Stan Error)	SVL Max (+ Stan Error)	Standard Error Range	Actual SVL (mm)	SVL Difference (%)
Dentary Length	ln(DL) vs. ln(SVL)	26	ln(SVL)=(0.677*ln(DL))+2.704	0.87	0.75	<0.0001	0.0995	0.72	0.93	0.07	yes	136.308	92.3779	201.13	108.752	182	25.1053
TEST SPECIMENS
Binomial	Collection	Specimen #	Head Length (mm)	ln(HL)	Head Width (mm)	ln(HW)	Frontal Length (mm)	ln(FrL)	Parietal Length (mm)	ln(PaL)	Maxilla Length (mm)	ln(MxL)	Dentary Length (mm)	ln(DL)	Mandible Length (mm)	ln(MnL)	Snout-Vent Length (mm)	ln(SVL)	Total Body Length (mm)	ln(TBL)	Humerus Length (mm)	ln(HuL)	Radius Length (mm)	ln(RaL)	Femur Length (mm)	ln(FeL)	Tibia Length (mm)	ln(TiL)
Ameiva sp.	TMM	M-12444	42.4	3.74715	18.6	2.92316	17.9	2.8848	12.8	2.54945	22.4	3.10906	26.2	3.26576	43.2	3.76584	182	5.20401			24.3	3.19048	18	2.89037	33	3.49651	28.5	3.3499
Equations for Body Mass (M) from Individual Bones
Element	Element --> SVL (mm) Equation		SVL (mm) --> Mass (kg) Equation	Element (mm) --> Mass (kg) Equation
Dentary Length	ln(SVL)=(0.677*ln(DL))+2.704		ln(M)=ln(((3.11*SVL)-4.747)/1000)	ln(M)=ln(((3.11*EXP((0.677*ln(DL))+2.704))-4.747)/1000)
