# Supplementary material for: Body size estimation from isolated fossil bones reveals deep time evolutionary trends in North American lizards
Source: PLoS One. 2024 Jan 5;19(1):e0296318. doi: 10.1371/journal.pone.0296318 (PMC10769094; doi:10.1371/journal.pone.0296318)
Supplement: S5 Table — Sample sizes indicate number of extant scincid specimens that included the element used in the given regression. Regression equations are ranked in order of increasing standard error of the estimate (SEE). Minimum and maximum SVL estimates for test specimens are based on the standard errors for the slope and intercept of the given regression. Equations for body mass from individual bones are based on the relevant equation listed in S8 Table. (XLSX) [file pone.0296318.s010.xlsx]

## Sheet: S5 Table- Scincid Equations
Equations for Snout-Vent Length (SVL) from Individual Bones			Equation						Tests				Eumeces obsoletus (TMM M-3482) Test
Element	Regression	Usable Sample Size	Equation	R	R^2	p(uncorr.)	Standard Error of the Estimate (SEE)	Ranked Preference	p(homoskedastic)	Shapiro-Wilk test (W)	p(normal dist. of residuals)	Passed all tests?	SVL Estimate (mm)	SVL Min (- Stan Error)	SVL Max (+ Stan Error)	Standard Error Range	Actual SVL (mm)	SVL Difference (%)
Maxilla Length	ln(MxL) vs. ln(SVL)	27	ln(SVL)=(1.057*ln(MxL))+2.204	0.99	0.97	<0.0001	0.1154	1	0.87	0.97	0.63	yes	97.8676	83.0439	115.337	32.2934	93	5.23397
Dentary Length	ln(DL) vs. ln(SVL)	27	ln(SVL)=(1.117*ln(DL))+1.741	0.98	0.96	<0.0001	0.1326	2	0.76	0.95	0.25	yes	80.5246	64.8833	99.9365	35.0532	93	13.4144
TEST SPECIMENS
Binomial	Collection	Specimen #	Head Length (mm)	ln(HL)	Head Width (mm)	ln(HW)	Frontal Length (mm)	ln(FrL)	Parietal Length (mm)	ln(PaL)	Maxilla Length (mm)	ln(MxL)	Dentary Length (mm)	ln(DL)	Mandible Length (mm)	ln(MnL)	Snout-Vent Length (mm)	ln(SVL)	Total Body Length (mm)	ln(TBL)	Humerus Length (mm)	ln(HuL)	Radius Length (mm)	ln(RaL)	Femur Length (mm)	ln(FeL)	Tibia Length (mm)	ln(TiL)
Eumeces obsoletus	TMM	M-3482	18.6	2.92316	10.7	2.37024	8	2.07944	7.2	1.97408	9.5	2.25129	10.7	2.37024	18	2.89037	93	4.5326	198	5.28827	9.6	2.26176	5.7	1.74047	10.7	2.37024	7.2	1.97408
Equations for Body Mass (M) from Individual Bones
Element	Element --> SVL (mm) Equation		SVL (mm) --> Mass (kg) Equation	Element (mm) --> Mass (kg) Equation
Maxilla Length	ln(SVL)=(1.057*ln(MxL))+2.204		ln(M)=ln(((3.229*SVL)-5.125)/1000)	ln(M)=ln(((3.229*EXP((1.057*ln(MxL))+2.204))-5.125)/1000)
Dentary Length	ln(SVL)=(1.117*ln(DL))+1.741		ln(M)=ln(((3.229*SVL)-5.125)/1000)	ln(M)=ln(((3.229*EXP((1.117*ln(DL))+1.741))-5.125)/1000)
