# Supplementary material for: Body size estimation from isolated fossil bones reveals deep time evolutionary trends in North American lizards
Source: PLoS One. 2024 Jan 5;19(1):e0296318. doi: 10.1371/journal.pone.0296318 (PMC10769094; doi:10.1371/journal.pone.0296318)
Supplement: S6 Table — Sample sizes indicate number of extant xantusiid specimens that included the element used in the given regression. Regression equations are ranked in order of increasing standard error of the estimate (SEE). Minimum and maximum SVL estimates for test specimens are based on the standard errors for the slope and intercept of the given regression. Equations for body mass from individual bones are based on the relevant equation listed in S8 Table. (XLSX) [file pone.0296318.s011.xlsx]

## Sheet: S6 Table- Xantusiid Equations
Equations for Snout-Vent Length (SVL) from Individual Bones			Equation						Tests				Xantusia vigilis (MVZ 74152) Test
Element	Regression	Usable Sample Size	Equation	R	R^2	p(uncorr.)	Standard Error of the Estimate (SEE)	Ranked Preference	p(homoskedastic)	Shapiro-Wilk test (W)	p(normal dist. of residuals)	Passed all tests?	SVL Estimate (mm)	SVL Min (- Stan Error)	SVL Max (+ Stan Error)	Standard Error Range	Actual SVL (mm)	SVL Difference (%)
Maxilla Length	ln(MxL) vs. ln(SVL)	20	ln(SVL)=(0.698*ln(MxL))+2.821	0.94	0.88	<0.0001	0.119	1	0.91	0.97	0.74	yes	30.0352	25.8699	34.8711	9.00119	39	22.9866
Dentary Length	ln(DL) vs. ln(SVL)	20	ln(SVL)=(0.787*ln(DL))+2.576	0.94	0.89	<0.0001	0.1242	2	0.73	0.94	0.26	yes	31.2059	24.8073	39.2549	14.4476	39	19.9848
TEST SPECIMENS
Binomial	Collection	Specimen #	Head Length (mm)	ln(HL)	Head Width (mm)	ln(HW)	Frontal Length (mm)	ln(FrL)	Parietal Length (mm)	ln(PaL)	Maxilla Length (mm)	ln(MxL)	Dentary Length (mm)	ln(DL)	Mandible Length (mm)	ln(MnL)	Snout-Vent Length (mm)	ln(SVL)	Total Body Length (mm)	ln(TBL)	Humerus Length (mm)	ln(HuL)	Radius Length (mm)	ln(RaL)	Femur Length (mm)	ln(FeL)	Tibia Length (mm)	ln(TiL)
Xantusia vigilis	MVZ	74152	8.8	2.17475	4	1.38629	3.7	1.30833	3.8	1.335	2.3	0.832909	3	1.09861	7.5	2.0149	39	3.66356			4.2	1.43508			4.5	1.50408
Equations for Body Mass (M) from Individual Bones
Element	Element --> SVL (mm) Equation		SVL (mm) --> Mass (kg) Equation	Element (mm) --> Mass (kg) Equation
Maxilla Length	ln(SVL)=(0.698*ln(MxL))+2.821		ln(M)=ln(((3.048*SVL)-4.796)/1000)	ln(M)=ln(((3.048*EXP((0.698*ln(MxL))+2.821))-4.796)/1000)
Dentary Length	ln(SVL)=(0.787*ln(DL))+2.576		ln(M)=ln(((3.048*SVL)-4.796)/1000)	ln(M)=ln(((3.048*EXP((0.787*ln(DL))+2.576))-4.796)/1000)
