# Supplementary material for: Body size estimation from isolated fossil bones reveals deep time evolutionary trends in North American lizards
Source: PLoS One. 2024 Jan 5;19(1):e0296318. doi: 10.1371/journal.pone.0296318 (PMC10769094; doi:10.1371/journal.pone.0296318)
Supplement: S7 Table — Sample sizes indicate number of extant iguanian specimens that included the element used in the given regression. Regression equations are ranked in order of increasing standard error of the estimate (SEE). Minimum and maximum SVL estimates for test specimens are based on the standard errors for the slope and intercept of the given regression. Equations for body mass from individual bones are based on the relevant equation listed in S8 Table. (XLSX) [file pone.0296318.s012.xlsx]

## Sheet: S7 Table- Iguanian Equations
Equations for Snout-Vent Length (SVL) from Individual Bones			Equation						Tests				Ctenosaurus similis (MVZ 79583) Test						Afairiguana avius† (FMNH PR 2379) Fossil Test
Element	Regression	Usable Sample Size	Equation	R	R^2	p(uncorr.)	Standard Error of the Estimate (SEE)	Ranked Preference	p(homoskedastic)	Shapiro-Wilk test (W)	p(normal dist. of residuals)	Passed all tests?	SVL Estimate (mm)	SVL Min (- Stan Error)	SVL Max (+ Stan Error)	Standard Error Range	Actual SVL (mm)	SVL Difference (%)	SVL Estimate (mm)	SVL Min (- Stan Error)	SVL Max (+ Stan Error)	Standard Error Range	Actual SVL (mm)	SVL Difference (%)
Head Length	ln(HL) vs. ln(SVL)	53	ln(SVL)=(1.152*ln(HL))+1.055	0.99	0.98	<0.0001	0.0997	1	0.97	0.98	0.33	yes	331.581	275.294	399.376	124.082	272	21.9047	56.1154	48.4058	65.0528	16.647	46	21.9899
Maxilla Length	ln(MxL) vs. ln(SVL)	55	ln(SVL)=(1.066*ln(MxL))+2.073	0.98	0.96	<0.0001	0.1331	2	0.67	0.96	0.1	yes	350.707	290.009	424.109	134.101	272	28.9364	Not available
Dentary Length	ln(DL) vs. ln(SVL)	55	ln(SVL)=(1.221*ln(DL))+1.378	0.97	0.94	<0.0001	0.1546	3	0.6	0.98	0.59	yes	294.031	226.768	381.246	154.479	272.3	7.98064	Not available
		^Sample size indicates # of extant specimens from this taxonomic group that included this element.
TEST SPECIMENS
Binomial	Collection	Specimen #	Head Length (mm)	ln(HL)	Head Width (mm)	ln(HW)	Frontal Length (mm)	ln(FrL)	Parietal Length (mm)	ln(PaL)	Maxilla Length (mm)	ln(MxL)	Dentary Length (mm)	ln(DL)	Mandible Length (mm)	ln(MnL)	Snout-Vent Length (mm)	ln(SVL)	Total Body Length (mm)	ln(TBL)	Humerus Length (mm)	ln(HuL)	Radius Length (mm)	ln(RaL)	Femur Length (mm)	ln(FeL)	Tibia Length (mm)	ln(TiL)
Ctenosaura similus	MVZ	79583	61.7	4.12228	35.9	3.58074	32.2	3.47197	23.5	3.157	34.9	3.55249	34	3.52636	70.1	4.24992	272.3	5.6069			45.2	3.8111	30.5	3.41773	56.2	4.02892	45.6	3.81991
Afairiguana avius†	FMNH	PR 2379	13.2	2.58022	8.6	2.15176	5.1	1.62924									46	3.82864	98	4.58497	6.6	1.88707	4.2	1.43508	10.9	2.38876	9.1	2.20827
Equations for Body Mass (M) from Individual Bones
Element	Element --> SVL (mm) Equation		SVL (mm) --> Mass (kg) Equation	Element (mm) --> Mass (kg) Equation
Head Length	ln(SVL)=(1.152*ln(HL))+1.055		ln(M)=ln(((3.243*SVL)-5.033)/1000)	ln(M)=ln(((3.243*EXP((1.152*ln(HL))+1.055))-5.033)/1000)
Maxilla Length	ln(SVL)=(1.066*ln(MxL))+2.073		ln(M)=ln(((3.243*SVL)-5.033)/1000)	ln(M)=ln(((3.243*EXP((1.066*ln(MxL))+2.073))-5.033)/1000)
Dentary Length	ln(SVL)=(1.221*ln(DL))+1.378		ln(M)=ln(((3.243*SVL)-5.033)/1000)	ln(M)=ln(((3.243*EXP((1.221*ln(DL))+1.378))-5.033)/1000)
