# Supplementary material for: Body size estimation from isolated fossil bones reveals deep time evolutionary trends in North American lizards
Source: PLoS One. 2024 Jan 5;19(1):e0296318. doi: 10.1371/journal.pone.0296318 (PMC10769094; doi:10.1371/journal.pone.0296318)
Supplement: S8 Table — These equations were used to estimate mass for fossil lizards as listed in S1 Dataset and to generate equations for estimating body mass from individual bones (S1–S7 Tables). (XLSX) [file pone.0296318.s013.xlsx]

## Sheet: S8 Table- Body Mass Equations
Family	Slope	Intercept	Mass Equation	Mass Equation Reference
Anguidae (Fully Legged)	3.48	-5.765	Mass (g) = (3.48*SVL)-5.765	Meiri et al. 2013
Varanidae	3.235	-5.301	Mass (g) = (3.235*SVL)-5.301	Meiri 2010
Xenosauridae	3.571	-5.833	Mass (g) = (3.571*SVL)-5.833	Feldman et al. 2016
Teiidae	3.11	-4.747	Mass (g) = (3.11*SVL)-4.747	Meiri 2010
Scincidae (Legged)	3.229	-5.125	Mass (g) = (3.229*SVL)-5.125	Meiri 2010
Xantusiidae	3.048	-4.796	Mass (g) = (3.048*SVL)-4.796	Meiri 2010
Iguania	3.243	-5.033	Mass (g) = (3.243*SVL)-5.033	Meiri 2010
Anguimorpha (use for Shinisauridae)	3.145	-5.058	Mass (g) = (3.145*SVL)-5.058	Meiri 2010
General (All Lizards)	3.088	-4.852	Mass (g) = (3.088*SVL)-4.852	Meiri 2010
