# Supplementary material for: Body size estimation from isolated fossil bones reveals deep time evolutionary trends in North American lizards
Source: PLoS One. 2024 Jan 5;19(1):e0296318. doi: 10.1371/journal.pone.0296318 (PMC10769094; doi:10.1371/journal.pone.0296318)
Supplement: S9 Table — Temperature data came from Zachos et al. [45] and were taken from the NALMA midpoint in°C. The Duchesnean was not included because the maximum SVL estimate for that NALMA was exceptionally low and based on a single data point. (XLSX) [file pone.0296318.s014.xlsx]

## Sheet: S9 Table- Temp & Size Data
NALMA	Global Marine MAPT, NALMA Midpoint (Zachos et al. 2008) (ºC)	LN (Global Marine MAPT, NALMA Midpoint (ºC))	Maximum Lizard SVL (mm)	LN (Max Lizard SVL (mm))	Maximum Lizard Mass (kg)	LN (Max Lizard Mass (kg))	Mean Lizard SVL (mm)	LN (Mean Lizard SVL (mm))	Mean Lizard Mass (kg)	LN (Mean Lizard Mass (kg))
Puercan	9	2.19722	90.9029	4.50979	0.310577	-1.16932	83.0836	4.41985	0.276299	-1.29136
Torrejonian	9.3	2.23001	190.673	5.25056	0.615119	-0.48594	113.129	4.72853	0.372924	-1.0804
Tiffanian	8	2.07944	256	5.54518	0.884633	-0.122582	133	4.89035	0.450846	-0.866091
Clarkforkian	11	2.3979	487	6.18826	1.68835	0.52375	269	5.59471	0.931956	-0.292836
Wasatchian	11.3	2.4248	788	6.6695	2.73741	1.00701	232	5.44674	0.793356	-0.561068
Bridgerian	10.8	2.37955	1056	6.96224	3.66756	1.29953	408	6.01127	1.40478	-0.0927515
Uintan	7.6	2.02815	540	6.29157	1.74007	0.553924	391	5.96871	1.27904	0.15487
Chadronian	5	1.60944	1296	7.16704	4.50563	1.50533	459	6.12905	1.58802	0.198773
Orellan	2.2	0.788457	360	5.8861	1.24742	0.221079	176	5.17048	0.603554	-0.581642
Whitneyan	2.5	0.916291	224.477	5.41377	0.775415	-0.254356	193.926	5.26748	0.669097	-0.413308
Arikareean	3.5	1.25276	351.145	5.8612	1.21622	0.195747	262.004	5.56836	0.906009	-0.149235
