# Supplementary material for: Body size estimation from isolated fossil bones reveals deep time evolutionary trends in North American lizards
Source: PLoS One. 2024 Jan 5;19(1):e0296318. doi: 10.1371/journal.pone.0296318 (PMC10769094; doi:10.1371/journal.pone.0296318)
Supplement: S10 Table — Sample sizes indicate number of extant specimens that included the element used in the given regression. Regression equations are ranked in order of increasing standard error of the estimate (SEE). None of these equations passed tests for both homoskedasticity and normal distribution of residuals, thus, none of these equations were used in this study. (XLSX) [file pone.0296318.s015.xlsx]

## Sheet: S10 Table-Gen SVL Equation Test
			Tests
Element	Regression	Sample Size	p(homoskedastic)	Shapiro-Wilk Normality Test (W)	p(normal dist. of residuals)	Passed all tests?	R	R^2	p(uncorr.)	SEE
Skull	ln(HL) vs. ln(SVL)	212	0.03	0.99	0.03	no	0.98	0.97	<0.0001	0.125
Mandible	ln(MnL) vs. ln(SVL)	194	0.1	0.98	0.003	no	0.98	0.96	<0.0001	0.136
Maxilla	ln(MxL) vs. ln(SVL)	184	<0.001	0.99	0.34	no	0.97	0.94	<0.0001	0.1829
Dentary	ln(DL) vs. ln(SVL)	178	0.0039	0.99	0.06	no	0.96	0.92	<0.0001	0.2017
Humerus	ln(HuL) vs. ln(SVL)	192	0.26	0.98	0.01	no	0.96	0.91	<0.0001	0.2022
Parietal	ln(PaL) vs. ln(SVL)	185	0.47	0.94	<0.0001	no	0.95	0.91	<0.0001	0.2271
Femur	ln(FeL) vs. ln(SVL)	202	0.58	0.97	0.001	no	0.93	0.87	<0.0001	0.2591
Frontal	ln(FrL) vs. ln(SVL)	176	<0.001	0.98	0.02	no	0.91	0.83	<0.0001	0.3153
