# Supplementary material for: Body size estimation from isolated fossil bones reveals deep time evolutionary trends in North American lizards
Source: PLoS One. 2024 Jan 5;19(1):e0296318. doi: 10.1371/journal.pone.0296318 (PMC10769094; doi:10.1371/journal.pone.0296318)
Supplement: S11 Table — These natural log-transformed data were used to generate the graphs in S2 and S3 Figs. (XLSX) [file pone.0296318.s016.xlsx]

## Sheet: S11 Table- Mean & Max SVL&Mass
NALMA	Family	Mean of SVL Estimate (mm)	Max of SVL Estimate (mm)	Mean of LN (SVL Estimate in mm)	Max of LN (SVL Estimate in mm)	Mean of Famliy-Specific Mass (kg)	Max of Famliy-Specific Mass (kg)	Mean of LN (Famliy-Specific Mass in kg)	Max of LN (Famliy-Specific Mass in kg)
Puercan	ALL FAMILIES	83.0836	90.9029	4.41441	4.50979	0.276299	0.310577	-1.29136	-1.16932
	Anguidae	81.1192	90.9029	4.38859	4.50979	0.27653	0.310577	-1.29307	-1.16932
	Scincidae	87.0123	87.0123	4.46605	4.46605	0.275838	0.275838	-1.28794	-1.28794
Torrejonian	ALL FAMILIES	113.152	190.667	4.65656	5.25053	0.372924	0.615119	-1.0804	-0.48594
	Anguidae	138.504	178.415	4.91364	5.18411	0.47623	0.615119	-0.759559	-0.48594
	Varanidae	190.667	190.667	5.25053	5.25053	0.611507	0.611507	-0.491829	-0.491829
	Xantusiidae	71.7731	95.3379	4.26098	4.55743	0.213968	0.285794	-1.55502	-1.25248
Tiffanian	ALL FAMILIES	132.944	255.861	4.823	5.54464	0.450846	0.884633	-0.866091	-0.122582
	Anguidae	130.998	255.861	4.81004	5.54464	0.450107	0.884633	-0.865108	-0.122582
	Scincidae	60.2131	60.2131	4.09789	4.09789	0.189303	0.189303	-1.66441	-1.66441
	Shinisauridae	154.13	188.424	5.02586	5.23869	0.47968	0.587534	-0.746817	-0.531821
	Xenosauridae	181.043	181.043	5.19874	5.19874	0.640672	0.640672	-0.445237	-0.445237
Clarkforkian	ALL FAMILIES	269.46	486.814	5.37875	6.18788	0.931956	1.68835	-0.292836	0.52375
	Anguidae	269.46	486.814	5.37875	6.18788	0.931956	1.68835	-0.292836	0.52375
Wasatchian	ALL FAMILIES	231.885	788.268	5.13205	6.66984	0.793356	2.73741	-0.561068	1.00701
	Anguidae	275.3	788.268	5.34967	6.66984	0.952277	2.73741	-0.321614	1.00701
	Iguania	82.6508	104.745	4.3758	4.65153	0.263003	0.334655	-1.37616	-1.09466
	Scincidae	49.4796	52.8135	3.89928	3.96677	0.154645	0.16541	-1.86906	-1.79933
	Shinisauridae	147.85	154	4.99517	5.03695	0.459931	0.479272	-0.777736	-0.735487
	Varanidae	412.375	425	6.02147	6.05209	1.32873	1.36957	0.283754	0.3145
	Xantusiidae	73.2897	97.75	4.2531	4.58241	0.218591	0.293146	-1.56378	-1.22708
	Xenosauridae	87.4781	103.37	4.45591	4.63831	0.306551	0.3633	-1.19845	-1.01253
Bridgerian	ALL FAMILIES	407.696	1055.55	5.6075	6.96182	1.40478	3.66756	-0.0927515	1.29953
	Anguidae	553.051	1055.55	6.17001	6.96182	1.91885	3.66756	0.504899	1.29953
	Iguania	89.2204	168.022	4.35485	5.12409	0.284309	0.539861	-1.3998	-0.616443
	Teiidae	74.564	78.5182	4.30907	4.36333	0.227147	0.239445	-1.48486	-1.42943
	Varanidae	296.656	296.656	5.69257	5.69257	0.954381	0.954381	-0.0466926	-0.0466926
	Xantusiidae	70.5454	84.8922	4.24423	4.44138	0.210227	0.253955	-1.57218	-1.3706
	Xenosauridae	73.748	73.748	4.30065	4.30065	0.257521	0.257521	-1.35665	-1.35665
Uintan	ALL FAMILIES	391.289	539.527	5.88249	6.29069	1.27904	1.74007	0.15487	0.553924
	Anguidae	366.368	366.368	5.90364	5.90364	1.26919	1.26919	0.238382	0.238382
	Shinisauridae	171.818	171.818	5.14644	5.14644	0.53531	0.53531	-0.624909	-0.624909
	Varanidae	513.486	539.527	6.23993	6.29069	1.65582	1.74007	0.503003	0.553924
Duchesnean	ALL FAMILIES	116.301	116.301	4.75618	4.75618	0.398963	0.398963	-0.918888	-0.918888
	Anguidae	116.301	116.301	4.75618	4.75618	0.398963	0.398963	-0.918888	-0.918888
Chadronian	ALL FAMILIES	458.839	1296.38	5.87667	7.16733	1.58802	4.50563	0.198773	1.50533
	Anguidae	509.006	1296.38	6.06971	7.16733	1.76558	4.50563	0.404502	1.50533
	Iguania	105.516	130.679	4.62959	4.87275	0.337156	0.41876	-1.11739	-0.870456
	Xantusiidae	61.8132	61.8132	4.12412	4.12412	0.183611	0.183611	-1.69494	-1.69494
Orellan	ALL FAMILIES	175.762	360.111	5.09625	5.88641	0.603554	1.24742	-0.581642	0.221079
	Anguidae	184.497	360.111	5.15442	5.88641	0.636285	1.24742	-0.516628	0.221079
	Iguania	111.945	138.654	4.70845	4.93198	0.358004	0.444621	-1.03704	-0.810533
	Xenosauridae	60.771	60.771	4.10711	4.10711	0.21118	0.21118	-1.55504	-1.55504
Whitneyan	ALL FAMILIES	193.926	224.477	5.2562	5.41377	0.669097	0.775415	-0.413308	-0.254356
	Anguidae	193.926	224.477	5.2562	5.41377	0.669097	0.775415	-0.413308	-0.254356
Arikareean	ALL FAMILIES	262.004	351.145	5.51851	5.8612	0.906009	1.21622	-0.149235	0.195747
	Anguidae	262.004	351.145	5.51851	5.8612	0.906009	1.21622	-0.149235	0.195747
	GRAND TOTAL	257.109	1296.38	5.23852	7.16733	0.881938	4.50563	-0.452906	1.50533
