# Supplementary material for: Body size estimation from isolated fossil bones reveals deep time evolutionary trends in North American lizards
Source: PLoS One. 2024 Jan 5;19(1):e0296318. doi: 10.1371/journal.pone.0296318 (PMC10769094; doi:10.1371/journal.pone.0296318)
Supplement: S1 Dataset — Measurements, locality information, and body size estimates for all fossil lizard specimens sampled. Family-specific mass was calculated from equations listed in S8 Table [25,42,43]. General mass estimate (across all lizard groups) was calculated using the embedded equation from Meiri [25]. (XLSX) [file pone.0296318.s017.xlsx]

## Sheet: S1  Dataset- Fossil Lizard Data
Specimen #	Collection	Family	Subfamily	Binomial	Genus	species	NALMA	NALMA #	E/M/L Epoch	Epoch	Formation	Basin	Locality	County	State	County, State	LATITUDE	LONGITUDE	Coordinates Source	Material	Head Length (mm)	Head Width (mm)	Frontal Length (mm)	Parietal Length (mm)	Maxilla Length (mm)	Dentary Length (mm)	Mandible Length (mm)	Mandibles Width (mm)	Humerus Length (mm)	Humerus Circum (mm)	Radius Length (mm)	Femur Length (mm)	Femur Circum (mm)	Tibia Length (mm)	SVL (mm)	SVL Estimate (mm)	LN(SVL Estimate in mm)	SVL Minimum (mm)	SVL Maximum (mm)	SVL Range (mm)	SVL Method	TBL (mm)	Famliy-Specific Mass (g)	Famliy-Specific Mass (kg)	LN(Famliy-Specific Mass in kg)	General Equation Mass (g)	General Equation Mass (kg)	LN(General Equation Mass in kg)	% Difference between mass estimates from family-specific and general equations
34991	UCM	Anguidae	Glyptosaurinae	cf. Odaxosaurus piger	cf. Odaxosaurus	piger	Puercan	1	Early Paleocene	Paleocene	Denver Fm	Denver	Al-187, Alexander Locality, Littleton	Arapahoe Co.	CO	Arapahoe Co., CO	39.6133	-105.017	Georeferenced using GEOLocate	maxilla					8											90.9029	4.50979	64.8977	127.329	62.4309	Anguidae ln(MxL) vs. ln(SVL)		310.577	0.310577	-1.16932	275.856	0.275856	-1.28788	12.5866
229961	UCMP	Anguidae	Glyptosaurinae	Glyptosaurinae indet.	Glyptosaurinae	indet.	Puercan	1	Early Paleocene	Paleocene	Tullock Fm	Williston	V 74122, Biscuit Springs, Garfield Co., MT	Garfield Co.	MT	Garfield Co., MT	47.6	-107	Georeferenced using GEOLocate	nearly complete parietal				6.84												71.3355	4.26739	54.2105	93.8703	39.6598	Anguidae ln(PaL) vs. ln(SVL)		242.483	0.242483	-1.41683	215.432	0.215432	-1.53511	12.5564
2686	AMNH	Anguidae		Machaerosaurus torrejonensis	Machaerosaurus	torrejonensis	Torrejonian	2	Middle Paleocene	Paleocene	Lebo	Crazy Mountains	Gidley Quarry, Sweetwater (county), MT	Sweet Grass Co.	MT	Sweet Grass Co., MT	45.8	-109.8	Georeferenced using GEOLocate	dentary						10.82										96.3025	4.56749	65.2465	142.14	76.894	Anguidae ln(DL) vs. ln(SVL)		329.368	0.329368	-1.11058	292.53	0.29253	-1.22919	12.5927
PU 20574	YPM	Anguidae	Glyptosaurinae	Anguidae indet.	Anguidae	indet.	Torrejonian	2	Middle Paleocene	Paleocene	Tongue River Fm.	Williston	Medicine Rocks, T3N, R58E, Carter Co. MT	Carter Co.	MT	Carter Co., MT	46.0444	-104.471	Georeferenced using GEOLocate	dentaries						12										105.683	4.66045	70.9999	157.309	86.3095	Anguidae ln(DL) vs. ln(SVL)		362.013	0.362013	-1.01608	321.498	0.321498	-1.13476	12.6019
PU 20077	YPM	Anguidae	Glyptosaurinae	cf. Odaxosaurus piger	Odaxosaurus	piger	Torrejonian	2	Middle Paleocene	Paleocene	Polecat Bench Fm	Bighorn	Cedar Point Quarries, SW1/4, S23, T55N, R96W	Big Horn Co.	WY	Big Horn Co., WY	44.607	-108.062	Georeferenced using GEOLocate	right dentary						13.7										119.035	4.77942	79.1102	179.11	99.9999	Anguidae ln(DL) vs. ln(SVL)		408.478	0.408478	-0.895316	362.73	0.36273	-1.0141	12.6124
PU 20445	YPM	Anguidae	Glyptosaurinae	cf. Odaxosaurus piger	Odaxosaurus	piger	Torrejonian	2	Middle Paleocene	Paleocene	Polecat Bench Fm	Bighorn	Cedar Point Quarries, SW1/4, S23, T55N, R96W	Big Horn Co.	WY	Big Horn Co., WY	44.607	-108.062	Georeferenced using GEOLocate	left dentary						16										136.836	4.91878	89.7961	208.519	118.722	Anguidae ln(DL) vs. ln(SVL)		470.425	0.470425	-0.754119	417.698	0.417698	-0.872996	12.6232
PU 21283	YPM	Anguidae		Anguidae indet.	Anguidae	indet.	Torrejonian	2	Middle Paleocene	Paleocene	Polecat Bench Fm	Bighorn	Cedar Point Quarries, SW1/4, S23, T55N, R96W	Big Horn Co.	WY	Big Horn Co., WY	44.607	-108.062	Georeferenced using GEOLocate	right and left dentaries						17.7										149.824	5.00946	97.5123	230.199	132.687	Anguidae ln(DL) vs. ln(SVL)		515.622	0.515622	-0.662381	457.804	0.457804	-0.781313	12.6294
PU 17141	YPM	Anguidae	Glyptosaurinae	cf. Odaxosaurus piger	Odaxosaurus	piger	Torrejonian	2	Middle Paleocene	Paleocene	Polecat Bench Fm	Bighorn	Cedar Point Quarries, SW1/4, S23, T55N, R96W	Big Horn Co.	WY	Big Horn Co., WY	44.607	-108.062	Georeferenced using GEOLocate	complete left dentary						19.3										161.932	5.08717	104.651	250.565	145.914	Anguidae ln(DL) vs. ln(SVL)		557.757	0.557757	-0.583832	495.193	0.495193	-0.702808	12.6343
PU 21433	YPM	Anguidae	Glyptosaurinae	cf. Odaxosaurus piger	Odaxosaurus	piger	Torrejonian	2	Middle Paleocene	Paleocene	Polecat Bench Fm	Bighorn	Cedar Point Quarries, SW1/4, S23, T55N, R96W	Big Horn Co.	WY	Big Horn Co., WY	44.607	-108.062	Georeferenced using GEOLocate	right dentary						19.3										161.932	5.08717	104.651	250.565	145.914	Anguidae ln(DL) vs. ln(SVL)		557.757	0.557757	-0.583832	495.193	0.495193	-0.702808	12.6343
2682	AMNH	Anguidae	Glyptosaurinae	Glyptosaurinae indet.	Glyptosaurinae	indet.	Torrejonian	2	Middle Paleocene	Paleocene	Fort Union Fm	Crazy Mountains	Gidley Quarry	Sweet Grass Co.	MT	Sweet Grass Co., MT	45.8557	-109.965	Georeferenced using GEOLocate	left dentary						21.5										178.415	5.18411	114.292	278.513	164.221	Anguidae ln(DL) vs. ln(SVL)		615.119	0.615119	-0.48594	546.093	0.546093	-0.604966	12.6399
87168	CM	Anguidae	Glyptosaurinae	Odaxosaurus sp.	Odaxosaurus	sp.	Torrejonian	2	Middle Paleocene	Paleocene	Fort Union Fm	Washakie	217: Swain Quarry, Dad, WY	Carbon Co.	WY	Carbon Co., WY	41.3	-107.7	Georeferenced using GEOLocate	frontal, nearly complete			8.5													127.307	4.8466	80.8873	200.367	119.48	Anguidae ln(FrL) vs. ln(SVL)		437.264	0.437264	-0.827217	388.273	0.388273	-0.946047	12.6178
PU 23540	YPM	Anguidae		Anguidae indet.	Anguidae	indet.	Torrejonian	2	Middle Paleocene	Paleocene	Polecat Bench Fm	Bighorn	Cedar Point Quarries, SW1/4, S23, T55N, R96W	Big Horn Co.	WY	Big Horn Co., WY	44.607	-108.062	Georeferenced using GEOLocate	right maxilla					12.9											147.776	4.9957	101.53	215.088	113.558	Anguidae ln(MxL) vs. ln(SVL)		508.497	0.508497	-0.676296	451.481	0.451481	-0.795221	12.6285
SMM P76.28.69	SMM	Anguidae		Anguidae indet.	Anguidae	indet.	Tiffanian	3	Middle Paleocene	Paleocene	Fort Union Fm / Tongue River Mbr	Williston	Wannagan Creek	Billings Co.	ND	Billings Co., ND	47.033	-103.65	Paleobiology Database	right dentary						7.54										69.6275	4.24316	48.5847	99.7842	51.1994	Anguidae ln(DL) vs. ln(SVL)		236.539	0.236539	-1.44164	210.158	0.210158	-1.5599	12.5529
SMM P76.28.64	SMM	Anguidae		Anguidae indet.	Anguidae	indet.	Tiffanian	3	Middle Paleocene	Paleocene	Fort Union Fm / Tongue River Mbr	Williston	Wannagan Creek	Billings Co.	ND	Billings Co., ND	47.033	-103.65	Paleobiology Database	right dentary						8.93										81.0524	4.3951	55.7813	117.772	61.9909	Anguidae ln(DL) vs. ln(SVL)		276.297	0.276297	-1.28628	245.438	0.245438	-1.40471	12.5733
PU 1932	YPM	Anguidae		Anguidae indet.	Anguidae	indet.	Tiffanian	3	Middle Paleocene	Paleocene	Tongue River Fm	Williston	Medicine Rocks	Carter Co.	MT	Carter Co., MT	46.0444	-104.471	Georeferenced using GEOLocate	left dentary						9										81.6227	4.40211	56.1381	118.676	62.5384	Anguidae ln(DL) vs. ln(SVL)		278.282	0.278282	-1.27912	247.199	0.247199	-1.39756	12.5741
VP 16778	YPM	Anguidae		Anguidae indet.	Anguidae	indet.	Tiffanian	3	Middle Paleocene	Paleocene	Tongue River Fm	Williston	Medicine Rocks	Carter Co.	MT	Carter Co., MT	46.0444	-104.471	Georeferenced using GEOLocate	right dentary						9.1										82.4367	4.41203	56.6468	119.968	63.3213	Anguidae ln(DL) vs. ln(SVL)		281.115	0.281115	-1.26899	249.712	0.249712	-1.38745	12.5753
SMM P76.28.73	SMM	Anguidae		Anguidae indet.	Anguidae	indet.	Tiffanian	3	Middle Paleocene	Paleocene	Fort Union Fm / Tongue River Mbr	Williston	Wannagan Creek	Billings Co.	ND	Billings Co., ND	47.033	-103.65	Paleobiology Database	left dentary						10.36										92.6178	4.52848	62.9729	136.218	73.2453	Anguidae ln(DL) vs. ln(SVL)		316.545	0.316545	-1.15029	281.152	0.281152	-1.26886	12.5886
5434	CM	Anguidae	Glyptosaurinae	Glyptosaurinae indet.	Glyptosaurinae	indet.	Tiffanian	3	Middle Paleocene	Paleocene	Fort Union Fm	Washakie	21: Saddle Locality, Bison Basin, WY	Fremont Co.	WY	Fremont Co., WY	42.3058	-108.193	Georeferenced using GEOLocate	dentary						11.36										100.608	4.61123	67.893	149.086	81.1932	Anguidae ln(DL) vs. ln(SVL)		344.35	0.34435	-1.0661	305.824	0.305824	-1.18474	12.5972
SMM P77.7.158.3	SMM	Anguidae		Anguidae indet.	Anguidae	indet.	Tiffanian	3	Middle Paleocene	Paleocene	Fort Union Fm / Tongue River Mbr	Williston	Judson	Morton Co.	ND	Morton Co., ND	46.9	-101.5	Paleobiology Database	right dentary						11.87										104.655	4.65066	70.3713	155.64	85.2685	Anguidae ln(DL) vs. ln(SVL)		358.433	0.358433	-1.02601	318.321	0.318321	-1.14469	12.601
PU 20631	YPM	Anguidae	Glyptosaurinae	Odaxosaurus sp.	Odaxosaurus	sp.	Tiffanian	3	Middle Paleocene	Paleocene	Polecat Bench Fm.	Bighorn	Cedar Point Quarries, SW 1/4 W23 T55N R96W, Big Horn Co., WY	Big Horn Co.	WY	Big Horn Co., WY	44.607	-108.062	Georeferenced using GEOLocate	dentary						14.9										128.358	4.85482	84.7234	194.465	109.742	Anguidae ln(DL) vs. ln(SVL)		440.92	0.44092	-0.818891	391.517	0.391517	-0.937726	12.6184
PU 17147	YPM	Anguidae	Glyptosaurinae	Odaxosaurus piger	Odaxosaurus	piger	Tiffanian	3	Middle Paleocene	Paleocene	Fort Union Fm, Silver Coulee Mbr	Bighorn	Quarry, MT57N, R100W	Park Co.	WY	Park Co., WY	44.5423	-109.032	Georeferenced using GEOLocate	left dentary						15.8										135.299	4.90749	88.8787	205.965	117.086	Anguidae ln(DL) vs. ln(SVL)		465.076	0.465076	-0.765554	412.952	0.412952	-0.884424	12.6224
40509	CM	Anguidae	Glyptosaurinae	Glyptosaurinae indet.	Glyptosaurinae	indet.	Tiffanian	3	Middle Paleocene	Paleocene	Fort Union Fm	Washakie	22: Ledge Locality, Bison Basin, WY	Fremont Co.	WY	Fremont Co., WY	42.3058	-108.193	Georeferenced using GEOLocate	dentary, broken						16.22										138.525	4.93105	90.8028	211.327	120.524	Anguidae ln(DL) vs. ln(SVL)		476.301	0.476301	-0.741706	422.912	0.422912	-0.860591	12.6241
2672	AMNH	Anguidae	Glyptosaurinae	Proxestops silberlingi	Proxestops	silberlingi	Tiffanian	3	Middle Paleocene	Paleocene	Fort Union Fm	Crazy Mountains	Gidley Quarry	Sweet Grass Co.	MT	Sweet Grass Co., MT	45.8557	-109.965	Georeferenced using GEOLocate	left dentary						21										174.684	5.16298	112.118	272.167	160.049	Anguidae ln(DL) vs. ln(SVL)		602.137	0.602137	-0.507271	534.574	0.534574	-0.626286	12.6387
VP 14578	YPM	Anguidae	Glyptosaurinae	Odaxosaurus piger	Odaxosaurus	piger	Tiffanian	3	Middle Paleocene	Paleocene	Polecat Bench Fm, Rock Bench Quarry beds	Bighorn	Quarry, S36, T57N, R99W	Park Co.	WY	Park Co., WY	44.5423	-109.032	Georeferenced using GEOLocate	frontal			14.3													246.216	5.50621	147.661	410.55	262.889	Anguidae ln(FrL) vs. ln(SVL)		851.067	0.851067	-0.161265	755.463	0.755463	-0.280425	12.655
98615	UCM	Anguidae	Glyptosaurinae	Melanosaurus sp.	Melanosaurus	sp.	Tiffanian	3	Middle Paleocene	Paleocene	Debeque Fm	Piceance Creek		Mesa Co.	CO	Mesa Co., CO	38.9982	-108.524	County Centroid	frontal			14.74													255.861	5.54464	152.931	428.071	275.14	Anguidae ln(FrL) vs. ln(SVL)		884.633	0.884633	-0.122582	785.248	0.785248	-0.241755	12.6565
114385	UCMP	Anguidae	Glyptosaurinae	Glyptosaurinae indet.	Glyptosaurinae	indet.	Tiffanian	3	Middle Paleocene	Paleocene	Fort Union Fm	Huerfano	V 74158, West Saddle Locality	Fremont Co.	CO	Fremont Co., CO	38.48	-105.44	Georeferenced using GEOLocate	nearly complete parietal, miscellaneous	18.81			8.07												89.0263	4.48893	69.2392	114.468	45.2288	Anguidae ln(HL) vs. ln(SVL)		304.046	0.304046	-1.19057	270.061	0.270061	-1.30911	12.5843
5431	CM	Anguidae	Glyptosaurinae	Glyptosaurinae indet.	Glyptosaurinae	indet.	Tiffanian	3	Middle Paleocene	Paleocene	Fort Union Fm	Washakie	21: Saddle Locality, Bison Basin, WY	Fremont Co.	WY	Fremont Co., WY	42.3058	-108.193	Georeferenced using GEOLocate	maxilla					9.23											105.135	4.65524	74.201	148.964	74.763	Anguidae ln(MxL) vs. ln(SVL)		360.103	0.360103	-1.02136	319.803	0.319803	-1.14005	12.6014
18728	CM	Anguidae	Glyptosaurinae	Glyptosaurinae indet.	Glyptosaurinae	indet.	Tiffanian	3	Middle Paleocene	Paleocene	Fort Union Fm	Washakie	21: Saddle Locality, Bison Basin, WY	Fremont Co.	WY	Fremont Co., WY	42.3058	-108.193	Georeferenced using GEOLocate	maxilla, nearly complete					10.76											122.882	4.81122	85.6651	176.268	90.6027	Anguidae ln(MxL) vs. ln(SVL)		421.864	0.421864	-0.863071	374.608	0.374608	-0.981876	12.615
69641	CM	Anguidae	Glyptosaurinae	Glyptosaurinae indet.	Glyptosaurinae	indet.	Tiffanian	3	Middle Paleocene	Paleocene	Fort Union Fm	Washakie	21: Saddle Locality, Bison Basin, WY	Fremont Co.	WY	Fremont Co., WY	42.3058	-108.193	Georeferenced using GEOLocate	complete maxilla and jaw frags					11.07											126.483	4.84011	87.9748	181.848	93.8732	Anguidae ln(MxL) vs. ln(SVL)		434.397	0.434397	-0.833796	385.729	0.385729	-0.952621	12.6173
PU 14552	YPM	Anguidae	Glyptosaurinae	Odaxosaurus piger	Odaxosaurus	piger	Tiffanian	3	Middle Paleocene	Paleocene	Fort Union Fm, Silver Coulee Mbr	Bighorn	Quarry, MT57N, R100W	Park Co.	WY	Park Co., WY	44.5423	-109.032	Georeferenced using GEOLocate	left maxilla					13.8											158.268	5.06429	108.151	231.609	123.458	Anguidae ln(MxL) vs. ln(SVL)		545.007	0.545007	-0.606957	483.879	0.483879	-0.725921	12.6329
26266	AMNH	Anguidae	Glyptosaurinae	cf. Proxestops jepseni	cf. Proxestops	jepseni	Tiffanian	3	Middle Paleocene	Paleocene	?	Wind River	Loc. 14 of Love, Togwotee Field	Teton Co.	WY	Teton Co., WY	43.775	-110.196	Georeferenced using GEOLocate	right maxilla					14.3											164.101	5.10048	111.817	240.833	129.016	Anguidae ln(MxL) vs. ln(SVL)		565.308	0.565308	-0.570385	501.893	0.501893	-0.689369	12.6351
PU 16761	YPM	Anguidae	Glyptosaurinae	Odaxosaurus piger	Odaxosaurus	piger	Tiffanian	3	Middle Paleocene	Paleocene	Polecat Bench Fm	Bighorn	UMMP SC-187, Princeton Quarry	Park Co.	Wy	Park Co., WY	44.5423	-109.032	Georeferenced using GEOLocate	parietal				15.2												162.496	5.09066	117.166	225.364	108.198	Anguidae ln(PaL) vs. ln(SVL)		559.722	0.559722	-0.580314	496.937	0.496937	-0.699293	12.6345
77641	UMMP	Anguidae	Glyptosaurinae	cf. Odaxosaurus piger	cf. Odaxosaurus	piger	Clarkforkian	4	Late Paleocene	Paleocene	Fort Union Fm	Bighorn	FG006, Bighorn Basin, WY	Big Horn Co.	WY	Big Horn Co., WY	44.607	-108.062	Georeferenced using GEOLocate	right frontal			3.99													48.7959	3.88765	33.7185	70.6154	36.8969	Anguidae ln(FrL) vs. ln(SVL)		164.045	0.164045	-1.80762	145.83	0.14583	-1.92531	12.4906
74615	UMMP	Anguidae	Glyptosaurinae	Melanosaurus maximus	Melanosaurus	maximus	Clarkforkian	4	Late Paleocene	Paleocene	Willwood Fm	Bighorn	SC023, Clarks Fork Basin, Park Co., WY	Park Co.	WY	Park Co., WY	44.3	-109	Georeferenced using GEOLocate	frontal			14.68													254.542	5.53946	152.21	425.67	273.459	Anguidae ln(FrL) vs. ln(SVL)		880.04	0.88004	-0.127788	781.172	0.781172	-0.246959	12.6563
74616	UMMP	Anguidae	Glyptosaurinae	Xestops vagans	Xestops	vagans	Clarkforkian	4	Late Paleocene	Paleocene	Willwood Fm	Bighorn	SC081, Clarks Fork Basin, WY	Park Co.	WY	Park Co., WY	44.3	-109	Georeferenced using GEOLocate	frontal			15.34													269.139	5.59523	160.156	452.284	292.128	Anguidae ln(FrL) vs. ln(SVL)		930.839	0.930839	-0.0716691	826.249	0.826249	-0.190859	12.6583
73787	UMMP	Anguidae	Glyptosaurinae	Melanosaurus maximus	Melanosaurus	maximus	Clarkforkian	4	Late Paleocene	Paleocene	Willwood Fm	Bighorn	SC116, Clarks Fork Basin, WY	Park Co.	WY	Park Co., WY	44.3	-109	Georeferenced using GEOLocate	frontals			20.84													396.929	5.98376	228.301	690.109	461.808	Anguidae ln(FrL) vs. ln(SVL)		1375.55	1.37555	0.318851	1220.86	1.22086	0.199559	12.67
74618	UMMP	Anguidae	Glyptosaurinae	Melanosaurus maximus	Melanosaurus	maximus	Clarkforkian	4	Late Paleocene	Paleocene	Willwood Fm	Bighorn	SC164, Clarks Fork Basin, WY	Park Co.	WY	Park Co., WY	44.3	-109	Georeferenced using GEOLocate	frontals			24.48													486.814	6.18788	275.041	861.646	586.605	Anguidae ln(FrL) vs. ln(SVL)		1688.35	1.68835	0.52375	1498.43	1.49843	0.404418	12.6745
65550	UMMP	Anguidae	Glyptosaurinae	Melanosaurus maximus	Melanosaurus	maximus	Clarkforkian	4	Late Paleocene	Paleocene	Willwood Fm	Bighorn	SC050, Clarks Fork Basin, WY	Park Co.	WY	Park Co., WY	44.3	-109	Georeferenced using GEOLocate	mandible, maxilla frag and dorsal skull fragments							34.4									160.541	5.07855	121.454	212.207	90.7532	Anguidae ln(MnL) vs. ln(SVL)		552.918	0.552918	-0.592545	490.899	0.490899	-0.711517	12.6338
100118	UCMP	Anguidae		Apodosauriscus sp.	Apodosauriscus	sp.	Wasatchian	5	Early Eocene	Eocene	Wasatch Fm	Washakie	V 70246, Sweetwater Co., WY	Sweetwater Co.	WY	Sweetwater Co., WY	41.6407	-108.905	Georeferenced using GEOLocate	dentary						3.99										39.3165	3.67164	28.8967	53.4936	24.5969	Anguidae ln(DL) vs. ln(SVL)		131.056	0.131056	-2.03213	116.557	0.116557	-2.14937	12.4394
105593	UCMP	Anguidae	Glyptosaurinae	cf. Xestops sp.	cf. Xestops	sp.	Wasatchian	5	Early Eocene	Eocene	Wasatch Fm	Washakie	V70214, Bitter Creek 6	Sweetwater Co.	WY	Sweetwater Co., WY	41.6407	-108.905	Georeferenced using GEOLocate	dentary						6.5										60.9393	4.10988	43.0404	86.2817	43.2413	Anguidae ln(DL) vs. ln(SVL)		206.304	0.206304	-1.57841	183.329	0.183329	-1.69648	12.5323
215232	UCMP	Anguidae	Glyptosaurinae	Proxestops sp.	Proxestops	sp.	Wasatchian	5	Early Eocene	Eocene	Wasatch Fm	Washakie	V 70243, Sweetwater Co., WY	Sweetwater Co.	WY	Sweetwater Co., WY	41.6407	-108.905	Georeferenced using GEOLocate	dentary (nearly complete)						10.1										90.5278	4.50566	61.6796	132.868	71.1888	Anguidae ln(DL) vs. ln(SVL)		309.272	0.309272	-1.17354	274.698	0.274698	-1.29208	12.5862
47740	UCMP	Anguidae		Anguidae indet.	Anguidae	indet.	Wasatchian	5	Early Eocene	Eocene	Wasatch Fm	Washakie	V 5421, Sand Quarry, Moffat Co., CO	Moffat Co.	CO	Moffat Co., CO	40.6	-108.1	Georeferenced using GEOLocate	nearly complete dentary						10.84										96.4623	4.56915	65.3449	142.398	77.0529	Anguidae ln(DL) vs. ln(SVL)		329.924	0.329924	-1.10889	293.024	0.293024	-1.2275	12.5929
PU 17274	YPM	Anguidae	Glyptosaurinae	Xestops sp.	Xestops	sp.	Wasatchian	5	Early Eocene	Eocene	Golden Valley Fm	Williston	NW 1/4 Sec. 32, T139N, R97W	Stark Co.	ND	Stark Co., ND	46.8121	-102.946	Georeferenced using GEOLocate	left dentary						14.5										125.259	4.83039	82.8619	189.35	106.488	Anguidae ln(DL) vs. ln(SVL)		430.137	0.430137	-0.843651	381.949	0.381949	-0.962469	12.6165
44836	CM	Anguidae	Glyptosaurinae	Xestops sp.	Xestops	sp.	Wasatchian	5	Early Eocene	Eocene	Wind River Fm, Lost Cabin Mbr	Wind River	2411: K-6: Level B-1, WY	Fremont Co.	WY	Fremont Co., WY	43.2863	-107.889	Georeferenced using GEOLocate	pretty complete dentary; partially exposed pterygoid?						15.15										130.29	4.86976	85.8821	197.661	111.779	Anguidae ln(DL) vs. ln(SVL)		447.645	0.447645	-0.803755	397.484	0.397484	-0.9226	12.6196
62783	UCM	Anguidae	Glyptosaurinae	Melanosaurus sp.	Melanosaurus	sp.	Wasatchian	5	Early Eocene	Eocene	Wasatch Fm	Powder River	81003, PR-91-29	Johnson Co.	WY	Johnson Co., WY	44.3635	-106.723	Georeferenced using GEOLocate	dentary						24.4										199.884	5.29774	126.73	315.265	188.535	Anguidae ln(DL) vs. ln(SVL)		689.83	0.68983	-0.37131	612.389	0.612389	-0.490388	12.6458
151761	UCMP	Anguidae	Glyptosaurinae	Anguidae indet.	Anguidae	indet.	Wasatchian	5	Early Eocene	Eocene	Wasatch Fm	Washakie	V 74024; Sweetwater Co., WY	Sweetwater Co.	WY	Sweetwater Co., WY	41.6407	-108.905	Georeferenced using GEOLocate	dentary						26.09										212.273	5.35787	133.852	336.641	202.789	Anguidae ln(DL) vs. ln(SVL)		732.945	0.732945	-0.310684	650.647	0.650647	-0.429787	12.6486
PU 21804	YPM	Anguidae		Anguidae indet.	Anguidae	indet.	Wasatchian	5	Early Eocene	Eocene	Willwood Fm	Bighorn	"Hackberry Hollow", Sec. 28, T57N, R101W	Park Co.	WY	Park Co., WY	44.3	-109	Georeferenced using GEOLocate	right dentary						26.3										213.807	5.36507	134.73	339.295	204.564	Anguidae ln(DL) vs. ln(SVL)		738.283	0.738283	-0.303428	655.383	0.655383	-0.422535	12.649
PU 13113	YPM	Anguidae	Glyptosaurinae	Glyptosaurus sp.	Glyptosaurus	sp.	Wasatchian	5	Early Eocene	Eocene	Willwood Fm	Bighorn	Greybull, 5 mi S. of Otto, WY	Big Horn Co.	WY	Big Horn Co., WY	44.0955	-107.909	Georeferenced using GEOLocate	left and right dentaries, fragment conglomerate						34.6										273.522	5.61138	168.545	443.882	275.337	Anguidae ln(DL) vs. ln(SVL)		946.09	0.94609	-0.0554174	839.783	0.839783	-0.174612	12.6589
VP 8254	YPM	Anguidae	Glyptosaurinae	cf. Melanosaurus sp.	cf. Melanosaurus	sp.	Wasatchian	5	Early Eocene	Eocene	Willwood Fm	Bighorn	123	Washakie Co.	WY	Washakie Co., WY	44.0451	-107.777	Georeferenced using GEOLocate	right dentary						35										276.36	5.6217	170.134	448.908	278.774	Anguidae ln(DL) vs. ln(SVL)		955.966	0.955966	-0.0450329	848.546	0.848546	-0.164231	12.6593
PU 21801	YPM	Anguidae	Glyptosaurinae	Melanosaurus maximus	Melanosaurus	maximus	Wasatchian	5	Early Eocene	Eocene	Willwood Fm	Bighorn	Little Sand Coulee, N 1/2 Sec. 1, T55N, R102W	Park Co.	WY	Park Co., WY	44.8	-109.2	Estimate given to protect locality – contact Collections Manager to request exact coordinates	anterior skull and jaws						38.5										301.054	5.70729	183.901	492.84	308.939	Anguidae ln(DL) vs. ln(SVL)		1041.9	1.0419	0.0410502	924.804	0.924804	-0.0781733	12.6622
VP 8245	YPM	Anguidae	Glyptosaurinae	cf. Melanosaurus sp.	cf. Melanosaurus	sp.	Wasatchian	5	Early Eocene	Eocene	Willwood Fm	Bighorn	88	Washakie Co.	WY	Washakie Co., WY	44.0451	-107.777	Georeferenced using GEOLocate	dentaries, partial right maxilla, and articulated scutes					24.5+	39.7	46.2+									309.468	5.73485	188.567	507.883	319.316	Anguidae ln(DL) vs. ln(SVL)		1071.18	1.07118	0.0687629	950.784	0.950784	-0.0504685	12.6631
VP 8253	YPM	Anguidae	Glyptosaurinae	cf. Glyptosaurus sp.	cf. Glyptosaurus	sp.	Wasatchian	5	Early Eocene	Eocene	Willwood Fm	Bighorn	365	Washakie Co.	WY	Washakie Co., WY	44.0451	-107.777	Georeferenced using GEOLocate	right dentary						47.5										363.557	5.89594	218.306	605.449	387.143	Anguidae ln(DL) vs. ln(SVL)		1259.41	1.25941	0.230645	1117.81	1.11781	0.111372	12.6677
100102	UCMP	Anguidae	Glyptosaurinae	cf. Proxestops sp.	Proxestops	sp.	Wasatchian	5	Early Eocene	Eocene	Wasatch Fm	Washakie	V 70246, Sweetwater Co., WY	Sweetwater Co.	WY	Sweetwater Co., WY	41.6407	-108.905	Georeferenced using GEOLocate	frontal			5.24													68.9386	4.23322	46.2178	102.829	56.6112	Anguidae ln(FrL) vs. ln(SVL)		234.141	0.234141	-1.45183	208.03	0.20803	-1.57007	12.5515
360003	UCMP	Anguidae	Glyptosaurinae	cf. Xestops sp.	cf. Xestops	sp.	Wasatchian	5	Early Eocene	Eocene	Wasatch Fm	Washakie	V70217, Bitter Creek 9 Quarry 1 Float (Level 2)	Sweetwater Co.	WY	Sweetwater Co., WY	41.6407	-108.905	Georeferenced using GEOLocate	frontal			5.8													78.411	4.36196	51.9791	118.284	66.3046	Anguidae ln(FrL) vs. ln(SVL)		267.105	0.267105	-1.32011	237.281	0.237281	-1.43851	12.5691
360002	UCMP	Anguidae	Glyptosaurinae	cf. Xestops sp.	cf. Xestops	sp.	Wasatchian	5	Early Eocene	Eocene	Wasatch Fm	Washakie	V70217, Bitter Creek 9 Quarry 1 Float (Level 2)	Sweetwater Co.	WY	Sweetwater Co., WY	41.6407	-108.905	Georeferenced using GEOLocate	frontal			5.9													80.1291	4.38364	53.0174	121.105	68.0878	Anguidae ln(FrL) vs. ln(SVL)		273.084	0.273084	-1.29797	242.587	0.242587	-1.4164	12.5718
282029	UCMP	Anguidae	Glyptosaurinae	cf. Xestops sp.	cf. Xestops	sp.	Wasatchian	5	Early Eocene	Eocene	Wasatch Fm	Washakie	V70220, Bitter Creek 15 Level 3 Barb's Saddle	Sweetwater Co.	WY	Sweetwater Co., WY	41.6407	-108.905	Georeferenced using GEOLocate	frontal			6													81.8551	4.40495	54.0584	123.945	69.8864	Anguidae ln(FrL) vs. ln(SVL)		279.091	0.279091	-1.27622	247.917	0.247917	-1.39466	12.5745
360001	UCMP	Anguidae	Glyptosaurinae	cf. Xestops sp.	cf. Xestops	sp.	Wasatchian	5	Early Eocene	Eocene	Wasatch Fm	Washakie	V70217, Bitter Creek 9 Quarry 1 Float (Level 2)	Sweetwater Co.	WY	Sweetwater Co., WY	41.6407	-108.905	Georeferenced using GEOLocate	frontal			6.2													85.3302	4.44653	56.1487	129.678	73.5292	Anguidae ln(FrL) vs. ln(SVL)		291.184	0.291184	-1.2338	258.648	0.258648	-1.35229	12.5794
42349	CM	Anguidae		Anguidae indet.	Anguidae	indet.	Wasatchian	5	Early Eocene	Eocene	Wind River Fm, Lost Cabin Mbr	Wind River	1550: Viverravus Locality	Fremont Co.	WY	Fremont Co., WY	43.2863	-107.889	Georeferenced using GEOLocate	frontal			6.3													87.0791	4.46682	57.1978	132.571	75.3731	Anguidae ln(FrL) vs. ln(SVL)		297.27	0.29727	-1.21311	264.048	0.264048	-1.33162	12.5818
282153	UCMP	Anguidae	Glyptosaurinae	cf. Xestops sp.	cf. Xestops	sp.	Wasatchian	5	Early Eocene	Eocene	Wasatch Fm	Washakie	V70217, Bitter Creek 9 Quarry 1 Float (Level 2)	Sweetwater Co.	WY	Sweetwater Co., WY	41.6407	-108.905	Georeferenced using GEOLocate	frontal			6.6													92.3702	4.5258	60.3608	141.354	80.9935	Anguidae ln(FrL) vs. ln(SVL)		315.683	0.315683	-1.15302	280.387	0.280387	-1.27158	12.5883
360004	UCMP	Anguidae	Glyptosaurinae	cf. Xestops sp.	cf. Xestops	sp.	Wasatchian	5	Early Eocene	Eocene	Wasatch Fm	Washakie	V70214, Bitter Creek 6	Sweetwater Co.	WY	Sweetwater Co., WY	41.6407	-108.905	Georeferenced using GEOLocate	frontal			7													99.5255	4.60041	64.6132	153.302	88.6889	Anguidae ln(FrL) vs. ln(SVL)		340.584	0.340584	-1.07709	302.483	0.302483	-1.19573	12.5961
42411	CM	Anguidae	Glyptosaurinae	Xestops sp.	Xestops	sp.	Wasatchian	5	Early Eocene	Eocene	Wind River Fm, Lysite Mbr	Wind River	792: Lysite Rim, WY	Fremont Co.	WY	Fremont Co., WY	43.3395	-107.681	Georeferenced using GEOLocate	frontal			7.45													107.707	4.67942	69.4428	167.056	97.6129	Anguidae ln(FrL) vs. ln(SVL)		369.056	0.369056	-0.996808	327.747	0.327747	-1.11551	12.6037
105589	UCMP	Anguidae	Glyptosaurinae	cf. Xestops sp.	cf. Xestops	sp.	Wasatchian	5	Early Eocene	Eocene	Wasatch Fm	Washakie	V70214, Bitter Creek 6	Sweetwater Co.	WY	Sweetwater Co., WY	41.6407	-108.905	Georeferenced using GEOLocate	frontal			8.3													123.521	4.81641	78.6893	193.895	115.206	Anguidae ln(FrL) vs. ln(SVL)		424.088	0.424088	-0.857813	376.581	0.376581	-0.976622	12.6154
105597	UCMP	Anguidae	Glyptosaurinae	Glyptosaurinae indet.	Glyptosaurinae	indet.	Wasatchian	5	Early Eocene	Eocene	Wasatch Fm	Washakie	V70214, Bitter Creek 6	Sweetwater Co.	WY	Sweetwater Co., WY	41.6407	-108.905	Georeferenced using GEOLocate	frontal			14.8													257.183	5.54979	153.651	430.476	276.825	Anguidae ln(FrL) vs. ln(SVL)		889.231	0.889231	-0.117398	789.329	0.789329	-0.236573	12.6567
42339	CM	Anguidae		Anguidae indet.	Anguidae	indet.	Wasatchian	5	Early Eocene	Eocene	Wind River Fm, Lost Cabin Mbr	Wind River	2411: K-6: Level B-1	Fremont Co.	WY	Fremont Co., WY	43.2863	-107.889	Georeferenced using GEOLocate	frontal			18.8													348.323	5.85313	202.648	598.717	396.068	Anguidae ln(FrL) vs. ln(SVL)		1206.4	1.2064	0.18764	1070.77	1.07077	0.0683778	12.6666
36967	UW	Anguidae	Glyptosaurinae	Glyptosaurus sp.	Glyptosaurus	sp.	Wasatchian	5	Early Eocene	Eocene	Green River Fm	Washakie	V-58001, Niland Tongue, Table Rock	Sweetwater Co.	WY	Sweetwater Co., WY	41.652	-108.565	Estimate given to protect locality – contact Collections Manager to request exact coordinates	frontals			22.8													444.848	6.09773	253.322	781.178	527.856	Anguidae ln(FrL) vs. ln(SVL)		1542.31	1.54231	0.433278	1368.84	1.36884	0.313962	12.6726
174738	UCMP	Anguidae	Glyptosaurinae	Glyptosaurus sp.	Glyptosaurus	sp.	Wasatchian	5	Early Eocene	Eocene	Willwood Fm	Bighorn	V81077	Washakie Co.	WY	Washakie Co., WY	44.0451	-107.777	Georeferenced using GEOLocate	frontals, nearly complete parietal			23	18+												449.802	6.10881	255.895	790.643	534.748	Anguidae ln(FrL) vs. ln(SVL)		1559.54	1.55954	0.444394	1384.14	1.38414	0.325076	12.6728
174731	UCMP	Anguidae	Glyptosaurinae	Eoglyptosaurus sp.	Eoglyptosaurus	sp.	Wasatchian	5	Early Eocene	Eocene	Willwood Fm	Bighorn	V81186	Big Horn Co.	WY	Big Horn Co., WY	44.0955	-107.909	Georeferenced using GEOLocate	frontal and dentary			26													525.456	6.26427	294.895	936.281	641.386	Anguidae ln(FrL) vs. ln(SVL)		1822.82	1.82282	0.600386	1617.76	1.61776	0.48104	12.6759
VP 8427	YPM	Anguidae	Glyptosaurinae	cf. Glyptosaurus sp.	cf. Glyptosaurus	sp.	Wasatchian	5	Early Eocene	Eocene	Willwood Fm	Bighorn	332b	Washakie Co.	WY	Washakie Co., WY	44.0451	-107.777	Georeferenced using GEOLocate	complete frontal and partial parietal			26.7	19.7+												543.459	6.29795	304.1	971.218	667.118	Anguidae ln(FrL) vs. ln(SVL)		1885.47	1.88547	0.634177	1673.35	1.67335	0.514826	12.6765
EPV.62129	DMNH	Anguidae	Glyptosaurinae	cf. Melanosaurus sp.	cf. Melanosaurus	sp.	Wasatchian	5	Early Eocene	Eocene	Willwood Fm	Bighorn	4269, SWCA-F4-111006-03	Big Horn Co.	WY	Big Horn Co., WY	44.5386	-108.106	Georeferenced using GEOLocate	frontal, 3 osteoderms			29.6													619.367	6.4287	342.631	1119.62	776.984	Anguidae ln(FrL) vs. ln(SVL)		2149.63	2.14963	0.765297	1907.75	1.90775	0.645926	12.6787
103745	UCM	Anguidae	Glyptosaurinae	Glyptosaurus sp.	Glyptosaurus	sp.	Wasatchian	5	Early Eocene	Eocene	Wasatch Fm	Powder River	2011093	Johnson Co.	WY	Johnson Co., WY	44.3635	-106.723	Georeferenced using GEOLocate	frontal			31.2													662.122	6.49545	364.149	1203.92	839.769	Anguidae ln(FrL) vs. ln(SVL)		2298.42	2.29842	0.832222	2039.78	2.03978	0.712843	12.6797
5175	AMNH	Anguidae	Glyptosaurinae	Melanosaurus maximus	Melanosaurus	maximus	Wasatchian	5	Early Eocene	Eocene	Wasatch Fm	Bighorn	Ten Mile Creek S side	Big Horn Co.	WY	Big Horn Co., WY	44.0955	-107.909	Georeferenced using GEOLocate	frontal, partial parietal, left dentary and mandible, and maxillae			35	31.7+	35.7+	43.8+	45+									765.999	6.64118	415.939	1410.68	994.738	Anguidae ln(FrL) vs. ln(SVL)		2659.91	2.65991	0.978293	2360.55	2.36055	0.858896	12.6817
154536	UCMP	Anguidae	Glyptosaurinae	Melanosaurus sp.	Melanosaurus	sp.	Wasatchian	5	Early Eocene	Eocene	Willwood Fm	Bighorn	V96239	Washakie Co.	WY	Washakie Co., WY	44.0451	-107.777	Georeferenced using GEOLocate	frontal			35.8													788.268	6.66984	426.958	1455.33	1028.38	Anguidae ln(FrL) vs. ln(SVL)		2737.41	2.73741	1.00701	2429.32	2.42932	0.887611	12.6821
VP 8261	YPM	Anguidae	Glyptosaurinae	Glyptosaurinae indet.	Glyptosaurinae	indet.	Wasatchian	5	Early Eocene	Eocene	Willwood Fm	Bighorn	Willwood Locality 278, 360m above the contact of Willwood and Fort Union Fms in SW S 16 T47N R 91W	Washakie Co.	WY	Washakie Co., WY	44.0451	-107.777	Georeferenced using GEOLocate	busted up skull	63				25+		60+									279.333	5.63241	206.569	377.728	171.158	Anguidae ln(HL) vs. ln(SVL)		966.315	0.966315	-0.0342658	857.729	0.857729	-0.153467	12.6597
7431	AMNH	Anguidae	Glyptosaurinae	Proglyptosaurus huerfanensis	Proglyptosaurus	huerfanensis	Wasatchian	5	Early Eocene	Eocene	Huerfano Fm	Huerfano	Costillo Pocket, Quarry 1, Gardner, CO	Huerfano Co.	CO	Huerfano Co., CO	37.8	-105.1	Georeferenced using GEOLocate	skull cast	78.26	44.5		31.7	34.7											342.953	5.83759	251.334	467.972	216.638	Anguidae ln(HL) vs. ln(SVL)		1187.71	1.18771	0.17203	1054.19	1.05419	0.052771	12.6661
FR 5168	AMNH	Anguidae	Glyptosaurinae	Melanosaurus maximus	Melanosaurus	maximus	Wasatchian	5	Early Eocene	Eocene	Wasatchian/ Willwood rock unit	Bighorn	5 miles SE of Mouth Park (county), WY, Clark Fork Basin	Park Co.	WY	Park Co., WY	44.8	-109	Georeferenced using GEOLocate	partially disarticulated skull (restored here) and scutes	84.12	61.95				44.99	85.42									367.199	5.9059	268.293	502.566	234.274	Anguidae ln(HL) vs. ln(SVL)		1272.09	1.27209	0.240658	1129.06	1.12906	0.121383	12.668
18316	USNM	Anguidae	Glyptosaurinae	Glyptosaurus sylvestris	Glyptosaurus	sylvestris	Wasatchian	5	Early Eocene	Eocene	Wind River Fm, Lost Cabin Mbr	Green River	SW 1/4, Sec. 5, 4N, 6E, (Wind River Meridian), White Hills, S Side Cottonwood Creek, 11 mi NNW of Shoshoni, Fremont County, WY	Fremont Co.	WY	Fremont Co., WY	42.4	-108.9	Georeferenced using GEOLocate	partial skull, assorted fragments	100						50+									432.461	6.06949	313.706	596.17	282.465	Anguidae ln(HL) vs. ln(SVL)		1499.2	1.4992	0.40493	1330.59	1.33059	0.285619	12.672
VP 8302	YPM	Anguidae	Glyptosaurinae	cf. Melanosaurus sp.	cf. Melanosaurus	sp.	Wasatchian	5	Early Eocene	Eocene	Willwood Fm	Bighorn	332a	Washakie Co.	WY	Washakie Co., WY	44.0451	-107.777	Georeferenced using GEOLocate	complete right mandible and cranial fragments							68									300.716	5.70617	221.021	409.147	188.125	Anguidae ln(MnL) vs. ln(SVL)		1040.73	1.04073	0.0399195	923.759	0.923759	-0.0793038	12.6621
44820	CM	Anguidae	Glyptosaurinae	Glyptosaurus sylvestris	Glyptosaurus	sylvestris	Wasatchian	5	Early Eocene	Eocene	Wind River Fm, Lost Cabin Mbr	Wind River	2411: K-6: Level B-1, WY	Fremont Co.	WY	Fremont Co., WY	43.2863	-107.889	Georeferenced using GEOLocate	left and right mandibles, both fragmented but nearly complete; proximal and distal humerus, skull, limb, and vertebrae fragments						49	92									397.251	5.98457	288.254	547.461	259.207	Anguidae ln(MnL) vs. ln(SVL)		1376.67	1.37667	0.319665	1221.86	1.22186	0.200372	12.67
VP 13271	YPM	Anguidae	Glyptosaurinae	Glyptosaurus sp.	Glyptosaurus	sp.	Wasatchian	5	Early Eocene	Eocene	Willwood Fm	Bighorn	Sand Coulee Beds, 1 1/2 mi E. 9 Camp 1	Park Co.	WY	Park Co., WY	44.3	-109	Georeferenced using GEOLocate	parietal, articulated dorsal cranial scutes?, nearly complete right mandible, post left mandible, ant left dentary				31+		35+	100									428.959	6.06136	310.164	593.253	283.089	Anguidae ln(MnL) vs. ln(SVL)		1487.01	1.48701	0.396769	1319.77	1.31977	0.27746	12.6718
6004	USNM	Anguidae	Glyptosaurinae	Paraglyptosaurus princeps	Paraglyptosaurus	princeps	Wasatchian	5	Early Eocene	Eocene	Huerfano Fm	Huerfano	Muddy Fork of Huerfano River, No. 5, Lot above Gardner, Variegated beds 35-40 ft below ash beds, Huerfano CO	Huerfano Co.	CO	Huerfano Co., CO	37.8	-105.1	Georeferenced using GEOLocate	partial dorsal skull, nearly complete right mandible, left mandible frags, one vert, assorted frags and osteoderms			45.9	36.5+		71.7+	144.2									600.929	6.39848	427.818	844.087	416.269	Anguidae ln(MnL) vs. ln(SVL)		2085.47	2.08547	0.734993	1850.82	1.85082	0.615627	12.6782
105611	UCMP	Anguidae	Glyptosaurinae	cf. Xestops sp.	cf. Xestops	sp.	Wasatchian	5	Early Eocene	Eocene	Wasatch Fm	Washakie	V70214, Bitter Creek 6	Sweetwater Co.	WY	Sweetwater Co., WY	41.6407	-108.905	Georeferenced using GEOLocate	maxilla					8.4											95.5273	4.55941	67.9325	134.331	66.3987	Anguidae ln(MxL) vs. ln(SVL)		326.67	0.32667	-1.11881	290.136	0.290136	-1.2374	12.5919
279246	UCMP	Anguidae	Glyptosaurinae	cf. Xestops sp.	cf. Xestops	sp.	Wasatchian	5	Early Eocene	Eocene	Wasatch Fm	Washakie	V72238, Oh Sw 1	Sweetwater Co.	WY	Sweetwater Co., WY	41.6407	-108.905	Georeferenced using GEOLocate	parietal				10.3												108.792	4.68944	80.4781	147.068	66.5899	Anguidae ln(PaL) vs. ln(SVL)		372.832	0.372832	-0.986627	331.099	0.331099	-1.10534	12.6046
360005	UCMP	Anguidae	Glyptosaurinae	cf. Xestops sp.	cf. Xestops	sp.	Wasatchian	5	Early Eocene	Eocene	Wasatch Fm	Washakie	V70214, Bitter Creek 6	Sweetwater Co.	WY	Sweetwater Co., WY	41.6407	-108.905	Georeferenced using GEOLocate	parietal			8.446	10.3												108.792	4.68944	80.4781	147.068	66.5899	Anguidae ln(PaL) vs. ln(SVL)		372.832	0.372832	-0.986627	331.099	0.331099	-1.10534	12.6046
360007	UCMP	Anguidae	Glyptosaurinae	cf. Xestops sp.	cf. Xestops	sp.	Wasatchian	5	Early Eocene	Eocene	Wasatch Fm	Washakie	V77001, Patrick Draw S, Barb East	Sweetwater Co.	WY	Sweetwater Co., WY	41.6407	-108.905	Georeferenced using GEOLocate	parietal				10.6												112.061	4.71904	82.7394	151.773	69.0334	Anguidae ln(PaL) vs. ln(SVL)		384.206	0.384206	-0.956576	341.191	0.341191	-1.07531	12.6072
527814	USNM	Anguidae	Glyptosaurinae	Glyptosaurus rhodinos	Glyptosaurus	rhodinos	Wasatchian	5	Early Eocene	Eocene	Willwood Fm (Wa5)	Bighorn	D2035Q, Dorsey Creek Quarry	Big Horn Co.	WY	Big Horn Co., WY	44.349	-108.331	Estimated on map	partial parietal				14.1												150.386	5.01321	108.972	207.54	98.5684	Anguidae ln(PaL) vs. ln(SVL)		517.579	0.517579	-0.658594	459.54	0.45954	-0.777528	12.6297
216000	UCMP	Anguidae		Gaultia silvaticus	Gaultia	silvaticus	Wasatchian	5	early Eocene	Eocene	Willwood Fm	Bighorn	UCMP V99019, Bighorn Basin, WY	Big Horn Co.	WY	Big Horn Co., WY	44.5386	-108.106	Georeferenced using GEOLocate	left frontal				20.87												225.315	5.4175	159.107	319.073	159.966	Anguidae ln(PaL) vs. ln(SVL)		778.332	0.778332	-0.250602	690.921	0.690921	-0.369729	12.6513
118364	UCMP	Anguidae	Glyptosaurinae	Eoglyptosaurus donohoei	Eoglyptosaurus	donohoei	Wasatchian	5	Early Eocene	Eocene	Wasatch Fm	Green River	V77064	Sublette Co.	WY	Sublette Co., WY	42.7	-110.1	Georeferenced using GEOLocate	parietal				31.2												341.064	5.83207	234.555	495.938	261.382	Anguidae ln(PaL) vs. ln(SVL)		1181.14	1.18114	0.166479	1048.35	1.04835	0.0472219	12.666
25826	USNM	Anguidae	Glyptosaurinae	Arpadosaurus gazinorum	Arpadosaurus	gazinorum	Wasatchian	5	Early Eocene	Eocene	Wasatch Fm	Green River	12 miles north of Big Piney, WY	Sublette Co.	WY	Sublette Co., WY	42.7	-110.1	Georeferenced using GEOLocate	frontal and parietal			27.84	33.27												364.418	5.8983	249.559	532.14	282.581	Anguidae ln(PaL) vs. ln(SVL)		1262.41	1.26241	0.233021	1120.47	1.12047	0.113748	12.6678
42179	CM	Anguidae	Glyptosaurinae	Glyptosaurus sylvestris	Glyptosaurus	sylvestris	Wasatchian	5	Early Eocene	Eocene	Wind River Fm, Lost Cabin Mbr	Wind River	3188: K-5: Level =UCM LOC 81031, WY	Fremont Co.	WY	Fremont Co., WY	43.2863	-107.889	Georeferenced using GEOLocate	parietal, frontal, palatine, nasals, misc. skull & mandible frags			34.25	34.8			30+									381.708	5.94466	260.627	559.04	298.413	Anguidae ln(PaL) vs. ln(SVL)		1322.58	1.32258	0.279583	1173.86	1.17386	0.160299	12.669
EPV.19508	DMNH	Anguidae		Anguidae indet.	Anguidae	indet.	Bridgerian	6	Early Eocene	Eocene	Bridger Fm B Mbr	Washakie	1218, Bat Bench - Lower LS	Sweetwater Co.	WY	Sweetwater Co., WY	41.7128	-108.807	Georeferenced using GEOLocate	dentary						7										65.1327	4.17643	45.7248	92.7784	47.0536	Anguidae ln(DL) vs. ln(SVL)		220.897	0.220897	-1.51006	196.278	0.196278	-1.62822	12.5429
113157	UCMP	Anguidae	Glyptosaurinae	cf. Xestops sp.	cf. Xestops	sp.	Bridgerian	6	Early Eocene	Eocene	Bridger Fm	Green River	V5626	Sublette Co.	WY	Sublette Co., WY	42.7	-110.1	Georeferenced using GEOLocate	dentary						11.8										104.1	4.64535	70.0323	154.741	84.7083	Anguidae ln(DL) vs. ln(SVL)		356.504	0.356504	-1.03141	316.609	0.316609	-1.15009	12.6005
16527	USNM	Anguidae	Glyptosaurinae	Glyptosaurus sylvestris	Glyptosaurus	sylvestris	Bridgerian	6	Early Eocene	Eocene	Bridger Fm	Green River	Uinta Co., Bridger Basin, Grizzly Buttes, WY	Sweetwater Co.	WY	Uinta Co., WY	41.2785	-110.572	Georeferenced using GEOLocate	assorted fragmentary material, isolated osteoderms						45	68+									346.327	5.84738	208.88	574.217	365.337	Anguidae ln(DL) vs. ln(SVL)		1199.45	1.19945	0.181865	1064.61	1.06461	0.0626041	12.6664
PU 13455	YPM	Anguidae	Glyptosaurinae	Glyptosaurinae indet.	Glyptosaurinae	indet.	Bridgerian	6	Early Eocene	Eocene	Wind River Fm	Wind River	5 mi. NW of Arminto	Natrona Co.	WY	Natrona Co., WY	43.2224	-107.336	Georeferenced using GEOLocate	right dentary, partial left dentary						53.5										404.541	6.00275	240.57	680.274	439.704	Anguidae ln(DL) vs. ln(SVL)		1402.04	1.40204	0.337928	1244.37	1.24437	0.218631	12.6704
40057	UCM	Anguidae	Glyptosaurinae	cf. Melanosaurus sp.	cf. Melanosaurus	sp.	Bridgerian	6	Early Eocene	Eocene	Huerfano Fm, Gardner Butte Mbr	Huerfano	77063, Loc II of AMNH, NW 1/4 sec. 12, T.26 S., R.70 W.	Huerfano Co.	CO	Huerfano Co., CO	37.7986	-105.165	Georeferenced using GEOLocate	frontal			18													329.637	5.79799	192.705	563.869	371.164	Anguidae ln(FrL) vs. ln(SVL)		1141.37	1.14137	0.13223	1013.07	1.01307	0.0129818	12.665
VP 58255	YPM	Anguidae	Glyptosaurinae	cf. Glyptosaurus sp.	cf. Glyptosaurus	sp.	Bridgerian	6	Early Eocene	Eocene	Bridger Fm	Green River	Point Gulch, Uinta Co. WY	Uinta Co.	WY	Uinta Co., WY	41.2785	-110.572	County Centroid	frontal			18.33													337.318	5.82103	196.798	578.174	381.376	Anguidae ln(FrL) vs. ln(SVL)		1168.1	1.1681	0.155381	1036.79	1.03679	0.036127	12.6656
3819	AMNH	Anguidae	Glyptosaurinae	Xestops vagans	Xestops	vagans	Bridgerian	6	Early Eocene	Eocene	Bridger Fm	Green River	5, Hyopsodus Hill, Tabernacle Butte	Sublette Co.	WY	Sublette Co., WY	42.4341	-109.376	Georeferenced using GEOLocate	frontal			19.6													367.224	5.90597	212.659	634.131	421.472	Anguidae ln(FrL) vs. ln(SVL)		1272.17	1.27217	0.240727	1129.14	1.12914	0.121452	12.668
71026	UCM	Anguidae	Glyptosaurinae	Glyptosaurus sp.	Glyptosaurus	sp.	Bridgerian	6	Early Eocene	Eocene	Huerfano Fm	Huerfano	77063, PR-95-88	Huerfano Co.	CO	Huerfano Co., CO	37.7986	-105.165	Georeferenced using GEOLocate	frontal			23.7													467.23	6.14682	264.927	824.016	559.089	Anguidae ln(FrL) vs. ln(SVL)		1620.2	1.6202	0.482547	1437.96	1.43796	0.363222	12.6736
EPV.56294	DMNH	Anguidae	Glyptosaurinae	Glyptosaurus sp.	Glyptosaurus	sp.	Bridgerian	6	Early Eocene	Eocene	Wind River Fm, Gardnerbuttean	Wind River	58, Davis Ranch - Red Bed	Natrona Co.	WY	Natrona Co., WY	42.8486	-106.932	Georeferenced using GEOLocate	frontal			28.4													587.703	6.37622	326.612	1057.51	730.896	Anguidae ln(FrL) vs. ln(SVL)		2039.44	2.03944	0.712676	1809.97	1.80997	0.593313	12.6779
VP 58810	YPM	Anguidae	Glyptosaurinae	Glyptosaurinae indet.	Glyptosaurinae	indet.	Bridgerian	6	Early Eocene	Eocene	Bridger Fm	Green River		Uinta Co.	WY	Uinta Co., WY	41.2785	-110.572	County Centroid	complete right frontal			30.6													646.018	6.47083	356.059	1172.11	816.049	Anguidae ln(FrL) vs. ln(SVL)		2242.38	2.24238	0.807537	1990.05	1.99005	0.688161	12.6794
V 16520	USNM	Anguidae	Glyptosaurinae	Glyptosaurus sylvestris	Glyptosaurus	sylvestris	Bridgerian	6	Early Eocene	Eocene	Bridger Fm	Green River	Uinta Co., WY	Uinta Co.	WY	Uinta Co., WY	41.2785	-110.572	Georeferenced using GEOLocate	right frontal			32.21													689.418	6.53585	377.822	1257.99	880.167	Anguidae ln(FrL) vs. ln(SVL)		2393.41	2.39341	0.872718	2124.07	2.12407	0.753334	12.6803
29409	AMNH	Anguidae	Glyptosaurinae	Glyptosaurinae indet.	Glyptosaurinae	indet.	Bridgerian	6	Early Eocene	Eocene	Huerfano Fm	Huerfano	Sec 1, Head of Fossil Creek	Huerfano Co.	CO	Huerfano Co., CO	37.7597	-105.162	Georeferenced using GEOLocate	frontal			32.8													705.469	6.55886	385.841	1289.88	904.034	Anguidae ln(FrL) vs. ln(SVL)		2449.27	2.44927	0.895789	2173.64	2.17364	0.776402	12.6806
2242	AMNH	Anguidae	Glyptosaurinae	Glyptosaurus sp.	Glyptosaurus	sp.	Bridgerian	6	Early Eocene	Eocene	Bridger Fm	Green River	Henry's Fork Hill	Uinta Co.	WY	Uinta Co., WY	41.3759	-110.417	Georeferenced using GEOLocate	frontal			33.1													713.661	6.57041	389.927	1306.17	916.245	Anguidae ln(FrL) vs. ln(SVL)		2477.78	2.47778	0.907361	2198.93	2.19893	0.787972	12.6808
38261	UCM	Anguidae	Glyptosaurinae	Glyptosaurus sp.	Glyptosaurus	sp.	Bridgerian	6	Early Eocene	Eocene	Huerfano Fm	Huerfano	77031, IV	Huerfano Co.	CO	Huerfano Co., CO	37.7986	-105.165	Georeferenced using GEOLocate	frontal			34.5													752.15	6.62294	409.071	1382.96	973.891	Anguidae ln(FrL) vs. ln(SVL)		2611.72	2.61172	0.960009	2317.79	2.31779	0.840614	12.6815
FR 6055	AMNH	Anguidae	Glyptosaurinae	Glyptosaurus sylvestris	Glyptosaurus	sylvestris	Bridgerian	6	Early Eocene	Eocene	Bridger Fm	Green River	Grizzly Buttes, Uinta County, WY	Uinta Co.	WY	Uinta Co., WY	41.2785	-110.572	Georeferenced using GEOLocate	frontal, partial parietal, distal humerus			34.5													752.15	6.62294	409.071	1382.96	973.891	Anguidae ln(FrL) vs. ln(SVL)		2611.72	2.61172	0.960009	2317.79	2.31779	0.840614	12.6815
7590	AMNH	Anguidae	Glyptosaurinae	Glyptosaurus sylvestris	Glyptosaurus	sylvestris	Bridgerian	6	Early Eocene	Eocene	Huerfano Fm	Huerfano	Simpsons Quarry, near Gardner	Huerfano Co.	CO	Huerfano Co., CO	37.8012	-105.156	Georeferenced using GEOLocate	frontal and partial parietal, partial left dentary			38.8	25.7+		39+										872.949	6.77188	468.62	1626.14	1157.52	Anguidae ln(FrL) vs. ln(SVL)		3032.1	3.0321	1.10925	2690.81	2.69081	0.989844	12.6833
VP 1072	YPM	Anguidae	Glyptosaurinae	Glyptosaurus sylvestris	Glyptosaurus	sylvestris	Bridgerian	6	Early Eocene	Eocene	Bridger Fm., Horizon B2	Washakie	Grizzly Buttes, WY	Sweetwater Co.	WY	Sweetwater Co., WY	41.6407	-108.905	Georeferenced using GEOLocate	Frontal, distal humerus, distal femur end, palatine, pterygoid, assoc. limb elements and osteoscutes			38.84													874.09	6.77318	469.179	1628.45	1159.27	Anguidae ln(FrL) vs. ln(SVL)		3036.07	3.03607	1.11056	2694.34	2.69434	0.991153	12.6833
5902	AMNH	Anguidae	Glyptosaurinae	Glyptosaurus sp.	Glyptosaurus	sp.	Bridgerian	6	Early Eocene	Eocene	Bridger Fm	Bighorn	Grizzly Buttes	Uinta Co.	WY	Uinta Co., WY	44.1541	-107.361	Georeferenced using GEOLocate	frontals, partial parietal, proximal humerus			39.1	16.5+					27+							881.516	6.78164	472.815	1643.5	1170.68	Anguidae ln(FrL) vs. ln(SVL)		3061.91	3.06191	1.11904	2717.27	2.71727	0.999628	12.6834
59985	UCM	Anguidae	Glyptosaurinae	Paraglyptosaurus sp.	Paraglyptosaurus	sp.	Bridgerian	6	Early Eocene	Eocene	Huerfano Fm, Gardner Butte Mbr	Huerfano	77063, PR-90-29	Huerfano Co.	CO	Huerfano Co., CO	37.7986	-105.165	Georeferenced using GEOLocate	frontals			40.3													915.961	6.81997	489.644	1713.46	1223.81	Anguidae ln(FrL) vs. ln(SVL)		3181.78	3.18178	1.15744	2823.64	2.82364	1.03803	12.6838
5113	AMNH	Anguidae	Glyptosaurinae	Glyptosaurus sylvestris	Glyptosaurus	sylvestris	Bridgerian	6	Early Eocene	Eocene	Bridger Fm	Bighorn	Grizzly Buttes	Uinta Co.	WY	Uinta Co., WY	44.1541	-107.361	Georeferenced using GEOLocate	frontals, partial right maxilla			40.4	25+												918.844	6.82312	491.05	1719.32	1228.27	Anguidae ln(FrL) vs. ln(SVL)		3191.81	3.19181	1.16059	2832.54	2.83254	1.04117	12.6838
VP 7601	YPM	Anguidae	Glyptosaurinae	Glyptosaurus sylvestris	Glyptosaurus	sylvestris	Bridgerian	6	Early Eocene	Eocene	Bridger Fm	Green River	Millersville, WY (Field No. 622)	Uinta Co.	WY	Uinta Co., WY	41.2785	-110.572	Georeferenced using GEOLocate	frontal			40.7													927.504	6.8325	495.271	1736.95	1241.68	Anguidae ln(FrL) vs. ln(SVL)		3221.95	3.22195	1.16999	2859.28	2.85928	1.05057	12.6839
32801	UCM	Anguidae	Glyptosaurinae	Glyptosaurus sp.	Glyptosaurus	sp.	Bridgerian	6	Early Eocene	Eocene	Huerfano Fm	Huerfano	77063, Loc II	Huerfano Co.	CO	Huerfano Co., CO	37.7986	-105.165	Georeferenced using GEOLocate	frontals, maxilla frag			40.7													927.504	6.8325	495.271	1736.95	1241.68	Anguidae ln(FrL) vs. ln(SVL)		3221.95	3.22195	1.16999	2859.28	2.85928	1.05057	12.6839
VP 7602	YPM	Anguidae	Glyptosaurinae	Glyptosaurus sylvestris	Glyptosaurus	sylvestris	Bridgerian	6	Early Eocene	Eocene	Bridger Fm	Green River	Millersville, WY (Field No. 777)	Uinta Co.	WY	Uinta Co., WY	41.2785	-110.572	Georeferenced using GEOLocate	partial frontal, parietal fragment, osteoderms			41.7													956.495	6.86328	509.378	1796.08	1286.7	Anguidae ln(FrL) vs. ln(SVL)		3322.84	3.32284	1.20082	2948.8	2.9488	1.0814	12.6842
12590	USNM	Anguidae	Glyptosaurinae	Glyptosaurus sylvestris	Glyptosaurus	sylvestris	Bridgerian	6	Early Eocene	Eocene	Bridger Fm	Green River	Uinta Co., Bridger Basin, Levitt, WY	Uinta Co.	WY	Uinta Co., WY	41.2785	-110.572	Georeferenced using GEOLocate	partial frontal			45.07													1055.55	6.96182	557.302	1999.26	1441.96	Anguidae ln(FrL) vs. ln(SVL)		3667.56	3.66756	1.29953	3254.69	3.25469	1.1801	12.6852
126000	UCMP	Anguidae	Glyptosaurinae	Glyptosaurus sylvestris	Glyptosaurus	sylvestris	Bridgerian	6	Early Eocene	Eocene	Bridger Fm (Black's Fork Mbr)	Green River		Uinta Co.	WY	Uinta Co., WY	41.2785	-110.572	Georeferenced using GEOLocate	complete skull and mandibles, distal ulna, proximal femur, ribs, osteoderms	125.6	80+	35		46.1	59.1	110.9	65+	45+							536.526	6.28511	385.513	746.694	361.181	Anguidae ln(HL) vs. ln(SVL)		1861.34	1.86134	0.621299	1651.94	1.65194	0.50195	12.6763
VP 1092	YPM	Anguidae	Glyptosaurinae	Glyptosaurus sp.	Glyptosaurus	sp	Bridgerian	6	Early Eocene	Eocene	Bridger Fm	Washakie	Bridger Basin, WY (Field No. 474)	Sweetwater Co.	WY	Sweetwater Co., WY	41.6407	-108.905	Georeferenced using GEOLocate	right mandible, nearly complete						63.3	66.31									293.826	5.68299	216.188	399.346	183.158	Anguidae ln(MnL) vs. ln(SVL)		1016.75	1.01675	0.0166108	902.483	0.902483	-0.102606	12.6614
80649	UWBM	Anguidae	Glyptosaurinae	Glyptosaurus sp.	Glyptosaurus	sp.	Bridgerian	6	Early Eocene	Eocene	Bridger Fm (Twin Buttes C3)	Green River	C0635, Lizard Locality	Sweetwater Co.	WY	Sweetwater Co., WY	41.293	-109.432	Estimate given to protect locality – contact Collections Manager to request exact coordinates	nearly complete right dentary and left mandible			20.5+			44.5	88									381.316	5.94363	277.214	524.511	247.297	Anguidae ln(MnL) vs. ln(SVL)		1321.21	1.32121	0.27855	1172.65	1.17265	0.159266	12.669
18106	USNM	Anguidae	Glyptosaurinae	Glyptosaurus sylvestris	Glyptosaurus	sylvestris	Bridgerian	6	Early Eocene	Eocene	Bridger Fm B Mbr	Green River	Field #47-112, 4 mi E of Little America, N of Hwy US-30, Bridger Basin, WY	Sweetwater Co.	WY	Sweetwater Co., WY	41.5568	-109.779	Georeferenced using GEOLocate	left mandible						50.06	94.45									406.984	6.00877	294.988	561.5	266.512	Anguidae ln(MnL) vs. ln(SVL)		1410.54	1.41054	0.343971	1251.91	1.25191	0.224673	12.6706
101421	UCM	Anguidae	Glyptosaurinae	Glyptosaurus sp.	Glyptosaurus	sp.	Bridgerian	6	Early Eocene	Eocene	Huerfano Fm	Huerfano	77063	Huerfano Co.	CO	Huerfano Co., CO	37.7986	-105.165	Georeferenced using GEOLocate	Dentary and mandible						67	107.4									458.111	6.12711	330.242	635.491	305.249	Anguidae ln(MnL) vs. ln(SVL)		1588.46	1.58846	0.462766	1409.8	1.4098	0.343445	12.6732
52015	UCM	Anguidae	Glyptosaurinae	Glyptosaurus sp.	Glyptosaurus	sp.	Bridgerian	6	Early Eocene	Eocene	Huerfano Fm	Huerfano	77038, Loc II, North Hill	Huerfano Co.	CO	Huerfano Co., CO	37.7986	-105.165	Georeferenced using GEOLocate	maxilla					20.4											235.521	5.4618	155.968	355.65	199.682	Anguidae ln(MxL) vs. ln(SVL)		813.847	0.813847	-0.205983	722.436	0.722436	-0.325126	12.6532
78017	UCM	Anguidae	Glyptosaurinae	Glyptosaurus sp.	Glyptosaurus	sp.	Bridgerian	6	Early Eocene	Eocene	Huerfano Fm, G. Butte beds	Huerfano	77063	Huerfano Co.	CO	Huerfano Co., CO	37.7986	-105.165	Georeferenced using GEOLocate	maxilla					27											313.208	5.74687	202.798	483.728	280.93	Anguidae ln(MxL) vs. ln(SVL)		1084.2	1.0842	0.0808399	962.333	0.962333	-0.0383948	12.6634
39521	UCM	Anguidae	Glyptosaurinae	Glyptosaurus sp.	Glyptosaurus	sp.	Bridgerian	6	Early Eocene	Eocene	Huerfano Fm	Huerfano	77033, VI, Fence Ridge, Huerfano Pk	Huerfano Co.	CO	Huerfano Co., CO	37.7986	-105.165	Georeferenced using GEOLocate	maxilla					27.8											322.648	5.77656	208.421	499.477	291.056	Anguidae ln(MxL) vs. ln(SVL)		1117.05	1.11705	0.110691	991.485	0.991485	-0.00855175	12.6643
EPV.59624	DMNH	Anguidae	Glyptosaurinae	Glyptosaurus sp.	Glyptosaurus	sp.	Bridgerian	6	Early Eocene	Eocene	Wind River Fm, Gardnerbuttean	Wind River	58, Sullivan Ranch Red Bed	Natrona Co.	WY	Natrona Co., WY	43.1986	-107.385	Georeferenced using GEOLocate	maxilla					30.1											349.814	5.8574	224.532	545	320.468	Anguidae ln(MxL) vs. ln(SVL)		1211.59	1.21159	0.191932	1075.37	1.07537	0.0726687	12.6667
102903	UWBM	Anguidae	Glyptosaurinae	Glyptosaurus sp.	Glyptosaurus	sp.	Bridgerian	6	Early Eocene	Eocene	Bridger Fm (Black's Fork B3)	Green River	C2137, Freya's Field	Uinta Co.	WY	Uinta Co., WY	41.12	-110.26	Estimate given to protect locality – contact Collections Manager to request exact coordinates	nearly complete skull					34											395.958	5.98131	251.676	622.956	371.28	Anguidae ln(MxL) vs. ln(SVL)		1372.17	1.37217	0.316393	1217.87	1.21787	0.197101	12.6699
95038	UWBM	Anguidae	Glyptosaurinae	Glyptosaurus sp.	Glyptosaurus	sp.	Bridgerian	6	Early Eocene	Eocene	Bridger Fm (Black's Fork B5)	Green River	C1213, Hank Hollow	Uinta Co.	WY	Uinta Co., WY	41.152	-110.82	Estimate given to protect locality – contact Collections Manager to request exact coordinates	articulated maxillae, dentaries, partial mandibles, frontal, parietal			17+	25+	39.3	42	57+									458.81	6.12864	288.252	730.285	442.033	Anguidae ln(MxL) vs. ln(SVL)		1590.89	1.59089	0.464295	1411.95	1.41195	0.344973	12.6733
EPV.16950	DMNH	Anguidae	Glyptosaurinae	Glyptosaurus sp.	Glyptosaurus	sp.	Bridgerian	6	Early Eocene	Eocene	Bridger Fm B Mbr	Washakie	1222, Bill's Smilodectes Extension - Private	Sweetwater Co.	WY	Sweetwater Co., WY	41.7128	-108.807	Georeferenced using GEOLocate	partial R&L mandibles, parietal, **partial articulated tail with scutes showing evidence of regeneration!!				28			50+									305.058	5.7205	211.293	440.435	229.142	Anguidae ln(PaL) vs. ln(SVL)		1055.84	1.05584	0.0543346	937.168	0.937168	-0.0648927	12.6626
6054	AMNH	Anguidae	Glyptosaurinae	Glyptosaurus sylvestris	Glyptosaurus	sylvestris	Bridgerian	6	Early Eocene	Eocene		Washakie	Grizzly Butte, Ft. Bridger, WY	Sweetwater Co.	WY	Sweetwater Co., WY	41.6407	-108.905	Georeferenced using GEOLocate	nearly complete parietal, partial dentary, some scutes				37												406.611	6.00786	276.513	597.919	321.406	Anguidae ln(PaL) vs. ln(SVL)		1409.24	1.40924	0.343051	1250.76	1.25076	0.223753	12.6705
PU 11303	YPM	Anguidae	Glyptosaurinae	Glyptosaurus sp.	Glyptosaurus	sp.	Uintan	7	Middle Eocene	Eocene	T. cornutium beds, Uinta Fm	Uinta	Kennedy's Hole, White River, UT	Uinta Co.	WY	Uinta Co., WY	40.1055	-109.227	Georeferenced using GEOLocate	maxilla, partial skull roof, partial maxilla					31.5											366.368	5.90364	234.3	572.877	338.577	Anguidae ln(MxL) vs. ln(SVL)		1269.19	1.26919	0.238382	1126.49	1.12649	0.119108	12.6679
42469	CM	Anguidae		Anguidae indet.	Anguidae	indet.	Duchesnean	8	Middle Eocene	Eocene	Wagon Bed Fm, Hendry Ranch Mbr	Wind River	20: Badwater Locality 20	Natrona Co.	WY	Natrona Co., WY	43.2	-107.1	Georeferenced using GEOLocate	partial dentary (8 teeth=6.07mm)						13.35										116.301	4.75618	77.4563	174.627	97.1702	Anguidae ln(DL) vs. ln(SVL)		398.963	0.398963	-0.918888	354.286	0.354286	-1.03765	12.6104
53703	UCM	Anguidae	Glyptosaurinae	Helodermoides tuberculatus	Helodermoides	tuberculatus	Chadronian	9	Late Eocene	Eocene	White River Fm	Powder River	80048, Chadronian Microvert Loc.	Converse Co.	WY	Converse Co., WY	42.8	-105.393	Georeferenced using GEOLocate	Right anterior cranium, partial mandible, femur			23.7		20+		25+					35				275.931	5.62015	215.59	353.159	137.569	Anguidae ln(FeL) vs. ln(SVL)		954.473	0.954473	-0.0465957	847.221	0.847221	-0.165793	12.6592
15607	USNM	Anguidae	Glyptosaurinae	Peltosaurus granulosus	Peltosaurus	granulosus	Chadronian	9	Late Eocene	Eocene	Chadron Formation, White River Group	Western Great Plains	NE	Unknown	NE	NE			Not enough Information	frontal			18.88													350.204	5.85851	203.646	602.233	398.586	Anguidae ln(FrL) vs. ln(SVL)		1212.94	1.21294	0.19305	1076.58	1.07658	0.0737864	12.6667
9975	CM	Anguidae	Glyptosaurinae	Helodermoides tuberculatus	Helodermoides	tuberculatus	Chadronian	9	Late Eocene	Eocene	Renova Fm	Renova	547: McCartys Mtn, S of, MT	Unknown	MT	MT			Not enough Information	partial skull and jaws, osteoderms, frontal, partial parietal, assorted frags			25.27			34.21										506.82	6.22816	285.336	900.224	614.887	Anguidae ln(FrL) vs. ln(SVL)		1757.97	1.75797	0.564159	1560.21	1.56021	0.444819	12.6753
9166	AMNH	Anguidae	Glyptosaurinae	cf. Helodermoides tuberculatus	Helodermoides	tuberculatus	Chadronian	9	Late Eocene	Eocene	Chadron Fm, 45' below Ash B	Wind River	Little Lone Tree Gulch, Bates Hole Area	Natrona Co.	WY	Natrona Co., WY	42.6527	-106.455	Georeferenced using GEOLocate	frontal, partial right maxilla			29.5		14+											616.715	6.42441	341.292	1114.4	773.111	Anguidae ln(FrL) vs. ln(SVL)		2140.4	2.1404	0.760994	1899.56	1.89956	0.641624	12.6787
9166	AMNH	Anguidae	Glyptosaurinae	cf. Helodermoides tuberculatus	Helodermoides	tuberculatus	Chadronian	9	Late Eocene	Eocene	Chadron Fm, 45' below Ash B	Wind River	Little Lone Tree Gulch, Bates Hole Area	Natrona Co.	WY	Natrona Co., WY	42.6527	-106.455	Georeferenced using GEOLocate	frontal, partial right maxilla			29.5		14+											616.715	6.42441	341.292	1114.4	773.111	Anguidae ln(FrL) vs. ln(SVL)		2140.4	2.1404	0.760994	1899.56	1.89956	0.641624	12.6787
1611	AMNH	Anguidae	Glyptosaurinae	Helodermoides tuberculatus	Helodermoides	tuberculatus	Chadronian	9	Late Eocene	Eocene	White River Fm	Renova	Pipestone Springs	Jefferson Co.	MT	Jefferson Co., MT	45.9052	-112.22	Georeferenced using GEOLocate	frontal, partial right dentary			30.4			17+										640.669	6.46251	353.368	1161.56	808.189	Anguidae ln(FrL) vs. ln(SVL)		2223.76	2.22376	0.799201	1973.53	1.97353	0.679826	12.6792
99346	UCM	Anguidae	Glyptosaurinae	Helodermoides tuberculatus	Helodermoides	tuberculatus	Chadronian	9	Late Eocene	Eocene	?Chadron Fm	Powder River	88048	Converse Co.	WY	Converse Co., WY	42.8	-105.393	Georeferenced using GEOLocate	partial skull			38.2		40+	51	76+									855.867	6.75212	460.246	1591.56	1131.31	Anguidae ln(FrL) vs. ln(SVL)		2972.65	2.97265	1.08945	2638.07	2.63807	0.970046	12.683
125564	UNSM	Anguidae	Glyptosaurinae	Helodermoides tuberculatus	Helodermoides	tuberculatus	Chadronian	9	Late Eocene	Eocene	Chadron Fm (60' below UPW)	Western Great Plains	SX-0, NE1/4 sec. 23 T33N R53W, Sioux Co. NE	Sioux Co.	NE	Sioux Co., NE	42.4	-103.8	Georeferenced using GEOLocate	frontals			45.02													1054.07	6.96041	556.587	1996.2	1439.61	Anguidae ln(FrL) vs. ln(SVL)		3662.39	3.66239	1.29812	3250.11	3.25011	1.17869	12.6852
128143	UNSM	Anguidae	Glyptosaurinae	Helodermoides tuberculatus	Helodermoides	tuberculatus	Chadronian	9	Late Eocene	Eocene	Chadron Fm	Western Great Plains	Dw-107, Pasture 34, Sec. 7, 9, T.33N., R.52W., Horn 7.5 quad, Dawes Co., NE; Field no. 1541-64	Dawes Co.	NE	Dawes Co., NE	42.312	-103.693	Estimate given to protect locality – contact Collections Manager to request exact coordinates	left frontal (multiple individuals in this box)			45.98													1082.65	6.98717	570.341	2055.13	1484.79	Anguidae ln(FrL) vs. ln(SVL)		3761.85	3.76185	1.32491	3338.37	3.33837	1.20548	12.6854
11057	UW	Anguidae	Glyptosaurinae	Helodermoides sp.	Helodermoides	sp.	Chadronian	9	Late Eocene	Eocene	White River Fm	Powder River	V-76024, Apternodus Ridge	Platte Co.	WY	Platte Co., WY	42.704	-105.383	Estimate given to protect locality – contact Collections Manager to request exact coordinates	nearly complete skull, limb elements, and fragments			53	23.8+	27+	33+	83.3+									1296.38	7.16733	672.248	2499.97	1827.72	Anguidae ln(FrL) vs. ln(SVL)		4505.63	4.50563	1.50533	3998.37	3.99837	1.38589	12.6869
8138	AMNH	Anguidae	Glyptosaurinae	Peltosaurus granulosus	Peltosaurus	granulosus	Chadronian	9	Late Eocene	Eocene	Chadron	Western Great Plains	Chadron, NE	Dawes Co.	NE	Dawes Co., NE	42.4	-103.8	Georeferenced using GEOLocate	complete skull, dentaries, and cervical osteoderms mostly in situ	37.67	21.04				22	37.36	20.62								171.727	5.14591	129.746	227.291	97.5441	Anguidae ln(HL) vs. ln(SVL)		591.845	0.591845	-0.524511	525.441	0.525441	-0.643518	12.6378
1050	CM	Anguidae	Glyptosaurinae	Helodermoides tuberculatus	Helodermoides	tuberculatus	Chadronian	9	Late Eocene	Eocene	Renova Fm	Renova	546: McCartys Mtn, Jefferson Co., N of Dillon, MT	Jefferson Co.	MT	Jefferson Co., MT	45.2	-112.6	Georeferenced using GEOLocate	skull and jaws, nearly complete, nearly complete humerus (with impression of whole bone), some frags	46.36			19.28		25+	45+		25+							208.986	5.34227	156.537	279.01	122.474	Anguidae ln(HL) vs. ln(SVL)		721.508	0.721508	-0.326412	640.498	0.640498	-0.445509	12.6479
51344	CM	Anguidae	Glyptosaurinae	Helodermoides tuberculatus	Helodermoides	tuberculatus	Chadronian	9	Late Eocene	Eocene	Chadron Fm	Powder River	212: Cameron Springs, WY	Converse Co.	WY	Converse Co., WY	42.8	-105.393	Georeferenced using GEOLocate	skull and jaws, nearly complete	57.15				30.93											254.732	5.54021	189.144	343.064	153.92	Anguidae ln(HL) vs. ln(SVL)		880.703	0.880703	-0.127035	781.761	0.781761	-0.246206	12.6563
707	CM	Anguidae	Glyptosaurinae	Helodermoides tuberculatus	Helodermoides	tuberculatus	Chadronian	9	Late Eocene	Eocene	Renova Fm	Renova	879: Pipestone Springs, 1 mile W of, MT	Jefferson Co.	MT	Jefferson Co., MT	45.9	-112.3	Georeferenced using GEOLocate	frontal, partial parietal, jaw and skull frags	63.43		23.65													281.137	5.63884	207.844	380.274	172.43	Anguidae ln(HL) vs. ln(SVL)		972.59	0.97259	-0.0277926	863.298	0.863298	-0.146996	12.6599
47636	UCM	Anguidae	Glyptosaurinae	Helodermoides tuberculatus	Helodermoides	tuberculatus	Chadronian	9	Late Eocene	Eocene	Chadron Fm	Powder River	78075, Cameron Springs	Converse Co.	WY	Converse Co., WY	42.8	-105.393	Georeferenced using GEOLocate	dorsal cranium with separated braincase and palatine	75	56	31.4	24.5	28.8											329.423	5.79734	241.847	448.713	206.866	Anguidae ln(HL) vs. ln(SVL)		1140.63	1.14063	0.131579	1012.41	1.01241	0.012331	12.665
8706	AMNH	Anguidae	Glyptosaurinae	Helodermoides tuberculatus	Helodermoides	tuberculatus	Chadronian	9	Late Eocene	Eocene	Chadron	Wind River	SW Fork of Lone Tree Gulch, Bates Hole	Natrona Co.	WY	Natrona Co., WY	43.2	-107.1	Georeferenced using GEOLocate	nearly complete skull w. partial dentaries and articulated in situ cervical scutes	75.7	64.94														332.331	5.80613	243.887	452.849	208.962	Anguidae ln(HL) vs. ln(SVL)		1150.75	1.15075	0.140412	1021.39	1.02139	0.0211613	12.6652
529372	USNM	Anguidae	Glyptosaurinae	Helodermoides sp.	Helodermoides	sp.	Chadronian	9	Late Eocene	Eocene	Chadron	Wind River	N. Fork of Lone tree Gulch, Flagstaff Rim, Natrona Co. WY, 16 feet above ash D. (see Emry, 1973, 51 contr. To Paleobiology 18, p. 29)	Natrona Co.	WY	Natrona Co., WY	43.2	-107.1	Georeferenced using GEOLocate	skull, jaws, and anterior part of skeleton, with dermal ossicles in place	87.25	50.52														380.111	5.94046	277.304	521.032	243.728	Anguidae ln(HL) vs. ln(SVL)		1317.02	1.31702	0.275373	1168.93	1.16893	0.15609	12.6689
4511	UNSM	Anguidae	Glyptosaurinae	Helodermoides tuberculatus	Helodermoides	tuberculatus	Chadronian	9	Late Eocene	Eocene	Chadron	Western Great Plains	Dw-107, Sioux County, NE	Sioux Co.	NE	Sioux Co., NE	42.312	-103.693	Estimate given to protect locality – contact Collections Manager to request exact coordinates	partial skull, left dentary, right dentary and right maxilla, left tibia (?),left femur, left and right humeri, right radius, articulated osteoscutes and vertebrae, fragments	96.13	61.6				64	97.25		57.46		41.63			48.05		416.611	6.03215	302.707	573.377	270.67	Anguidae ln(HL) vs. ln(SVL)		1444.04	1.44404	0.367446	1281.64	1.28164	0.248143	12.6711
13869	USNM	Anguidae	Glyptosaurinae	Helodermoides tuberculatus	Helodermoides	tuberculatus	Chadronian	9	Late Eocene	Eocene	White River Group/ Brule Fm	Powder River	Converse County WY, 8 mi E of Douglas	Converse Co.	WY	Converse Co., WY	42.9	-105.2	Georeferenced using GEOLocate	complete skull with articulated cranial and cervical osteoderms	100.56	61.15				58.37	95.03	56.39								434.751	6.07477	315.294	599.468	284.174	Anguidae ln(HL) vs. ln(SVL)		1507.17	1.50717	0.410233	1337.66	1.33766	0.290922	12.6721
13861	USNM	Anguidae	Glyptosaurinae	Helodermoides tuberculatus	Helodermoides	tuberculatus	Chadronian	9	Late Eocene	Eocene	Brule Fm	Powder River	Converse Co., 7 mi E of Douglas, WY	Converse Co.	WY	Converse Co., WY	42.9	-105.2	Georeferenced using GEOLocate	partial skull	118.95	66.75				59.44	104.34									509.614	6.23365	367.007	707.633	340.626	Anguidae ln(HL) vs. ln(SVL)		1767.69	1.76769	0.569674	1568.84	1.56884	0.450334	12.6754
FR 8711	AMNH	Anguidae		Parophisaurus pawneensis	Parophisaurus	pawneensis	Chadronian	9	Late Eocene	Eocene		Powder River	128-181, extreme west portion of the nodular layers about 6 miles from Douglas, Converse County, WY	Converse Co.	WY	Converse Co., WY	42.9	-105.2	Georeferenced using GEOLocate	incomplete skull including left mandible						15.58	32.82									153.737	5.03525	116.539	202.809	86.2703	Anguidae ln(MnL) vs. ln(SVL)		529.241	0.529241	-0.636311	469.889	0.469889	-0.755258	12.6311
6800	AMNH	Anguidae	Glyptosaurinae	Helodermoides tuberculatus	Helodermoides	tuberculatus	Chadronian	9	Late Eocene	Eocene	Chadron	Western Great Plains	Badlands, SD	Pennington Co.	SD	Pennington Co., SD	43.8249	-102.348	Georeferenced using GEOLocate	complete left dentary, nearly complete right dentary						65	100									428.959	6.06136	310.164	593.253	283.089	Anguidae ln(MnL) vs. ln(SVL)		1487.01	1.48701	0.396769	1319.77	1.31977	0.27746	12.6718
20663	UCM	Anguidae		cf. Parophisaurus sp.	cf. Parophisaurus	sp.	Orellan	10	Early Oligocene	Oligocene	White River Fm, Cedar Creek Mbr	Western Great Plains	78099, Mellinger Loc., sec 17, T11N, R65W	Wold Co.	CO	Wold Co., CO	40.9229	-104.686	Georeferenced using GEOLocate	nearly complete dentary						8.8										79.992	4.38193	55.1175	116.092	60.9749	Anguidae ln(DL) vs. ln(SVL)		272.607	0.272607	-1.29972	242.163	0.242163	-1.41814	12.5716
20664	UCM	Anguidae		cf. Parophisaurus sp.	cf. Parophisaurus	sp.	Orellan	10	Early Oligocene	Oligocene	White River Fm, Cedar Creek Mbr	Western Great Plains	78099, Mellinger Loc., sec 17, T11N, R65W	Wold Co.	CO	Wold Co., CO	40.9229	-104.686	Georeferenced using GEOLocate	nearly complete dentary						9										81.6227	4.40211	56.1381	118.676	62.5384	Anguidae ln(DL) vs. ln(SVL)		278.282	0.278282	-1.27912	247.199	0.247199	-1.39756	12.5741
20665	UCM	Anguidae		cf. Parophisaurus sp.	cf. Parophisaurus	sp.	Orellan	10	Early Oligocene	Oligocene	White River Fm, Cedar Creek Mbr	Western Great Plains	78099, Mellinger Loc., sec 17, T11N, R65W	Wold Co.	CO	Wold Co., CO	40.9229	-104.686	Georeferenced using GEOLocate	nearly complete dentary						10.88										96.7819	4.57246	65.5417	142.913	77.3709	Anguidae ln(DL) vs. ln(SVL)		331.036	0.331036	-1.10553	294.01	0.29401	-1.22414	12.5933
20662	UCM	Anguidae	Glyptosaurinae	Peltosaurus sp.	Peltosaurus	sp.	Orellan	10	Early Oligocene	Oligocene	White River Fm, Cedar Creek Mbr	Western Great Plains	78099, Mellinger Loc., sec 17, T11N, R65W	Weld Co.	CO	Weld Co., CO	40.9229	-104.686	Georeferenced using GEOLocate	dentary						14.5										125.259	4.83039	82.8619	189.35	106.488	Anguidae ln(DL) vs. ln(SVL)		430.137	0.430137	-0.843651	381.949	0.381949	-0.962469	12.6165
8759	AMNH	Anguidae	Glyptosaurinae	Peltosaurus granulosus	Peltosaurus	granulosus	Orellan	10	Early Oligocene	Oligocene		Western Great Plains	B. Parsons Ranch, Sioux Co. NE	Sioux Co.	NE	Sioux Co., NE	42.4	-103.8	County Centroid	broken partial skull with some cervical scutes						15.12										130.059	4.86798	85.7433	197.278	111.534	Anguidae ln(DL) vs. ln(SVL)		446.839	0.446839	-0.805558	396.769	0.396769	-0.924402	12.6194
VP 1065	YPM	Anguidae	Glyptosaurinae	Peltosaurus granulosus	Peltosaurus	granulosus	Orellan	10	Early Oligocene	Oligocene		Western Great Plains	921, near Capt. Terry's Ranch, NE	Unknown	NE	NE			Not enough Information	two right dentaries						23.6										193.989	5.2678	123.327	305.136	181.809	Anguidae ln(DL) vs. ln(SVL)		669.315	0.669315	-0.4015	594.185	0.594185	-0.520565	12.6443
PR 1339	FMNH	Anguidae	Glyptosaurinae	Peltosaurus sp.	Peltosaurus	sp.	Orellan	10	Early Oligocene	Oligocene	Brule Fm: Lower Nodular Zone, SDSM Dry Plains Facies	Western Great Plains	SE 1/4, Sec. 16, T2S, R15E, Sage Creek, Pennington Co., SD	Pennington Co.	SD	Pennington Co., SD	43.9	-102.4	Georeferenced using GEOLocate	dentary fragment						24										196.939	5.28289	125.031	310.201	185.17	Anguidae ln(DL) vs. ln(SVL)		679.582	0.679582	-0.386278	603.295	0.603295	-0.50535	12.6451
UR 453	FMNH	Anguidae	Glyptosaurinae	Peltosaurus sp.	Peltosaurus	sp.	Orellan	10	Early Oligocene	Oligocene	White River Group (Brule)	Western Great Plains	Sowbelly Canyon, Hat Creek Basin, Sioux Co., NE	Sioux Co.	NE	Sioux Co., NE	42.4	-103.8	Georeferenced using GEOLocate	dentary fragment						24.6										201.354	5.30507	127.577	317.796	190.219	Anguidae ln(DL) vs. ln(SVL)		694.948	0.694948	-0.363918	616.93	0.61693	-0.482999	12.6461
PU 16812	YPM	Anguidae	Glyptosaurinae	Peltosaurus granulosus	Peltosaurus	granulosus	Orellan	10	Early Oligocene	Oligocene	Lower Oreodon Beds, White River Fm	Western Great Plains	W of Sheep Mt., SD	Pennington Co.	SD	Pennington Co., SD	43.8	-103.1	Georeferenced using GEOLocate	nearly complete mandibles, frontal frag, scutes			13+			25										204.292	5.31955	129.268	322.857	193.589	Anguidae ln(DL) vs. ln(SVL)		705.171	0.705171	-0.349315	626.002	0.626002	-0.468402	12.6468
3124	GCVP	Anguidae	Glyptosaurinae	Peltosaurus sp.	Peltosaurus	sp.	Orellan	10	Early Oligocene	Oligocene	Brule Fm, Scenic Mbr	Western Great Plains	Cottonwood Pass, S. Unit Badlands NP	Pennington Co.	SD	Pennington Co., SD	43.8249	-102.348	Georeferenced using GEOLocate	partial skull (larger one)			15+			25										204.292	5.31955	129.268	322.857	193.589	Anguidae ln(DL) vs. ln(SVL)		705.171	0.705171	-0.349315	626.002	0.626002	-0.468402	12.6468
P 27235	FMNH	Anguidae		Parophisaurus pawneensis	Parophisaurus	pawneensis	Orellan	10	Early Oligocene	Oligocene	Brule Fm	Western Great Plains	Harrison, Sioux Co., NE	Sioux Co.	NE	Sioux Co., NE	41.8	-103.8	Georeferenced using GEOLocate	partial skull			7.92													116.395	4.75699	74.5363	181.761	107.224	Anguidae ln(FrL) vs. ln(SVL)		399.289	0.399289	-0.91807	354.575	0.354575	-1.03683	12.6105
36203	UCM	Anguidae	Glyptosaurinae	Peltosaurus cf. granulosus	Peltosaurus	cf. granulosus	Orellan	10	Early Oligocene	Oligocene	White River Fm, Brule beds, Diplolophus Zone	Western Great Plains	77271, Hirsch Small Jaw Loc.	Sioux Co.	NE	Sioux Co., NE	42.8495	-103.589	Georeferenced using GEOLocate	frontals			10.8													172.477	5.15026	106.712	278.772	172.06	Anguidae ln(FrL) vs. ln(SVL)		594.455	0.594455	-0.52011	527.757	0.527757	-0.639119	12.638
8731	AMNH	Anguidae	Glyptosaurinae	Peltosaurus granulosus	Peltosaurus	sp.	Orellan	10	Early Oligocene	Oligocene	?	Williston	7 mi S of South Heart, Little Badlands	Stark Co.	ND	Stark Co., ND	46.7611	-102.991	Georeferenced using GEOLocate	frontal			12.1													199.215	5.29438	121.71	326.076	204.366	Anguidae ln(FrL) vs. ln(SVL)		687.503	0.687503	-0.374689	610.324	0.610324	-0.493766	12.6456
P 27236	FMNH	Anguidae		Parophisaurus pawneensis	Parophisaurus	pawneensis	Orellan	10	Early Oligocene	Oligocene	Brule Fm: Orella Mbr	Western Great Plains	Round Top, near Crawford, Dawes Co., NE	Dawes Co.	NE	Dawes Co., NE	42.8	-103.1	Georeferenced using GEOLocate	partial skull and left mandible			12.15													200.259	5.29961	122.292	327.935	205.644	Anguidae ln(FrL) vs. ln(SVL)		691.138	0.691138	-0.369416	613.549	0.613549	-0.488495	12.6459
2429	GCVP	Anguidae	Glyptosaurinae	Peltosaurus sp.	Peltosaurus	sp.	Orellan	10	Early Oligocene	Oligocene	Brule Fm, Scenic Mbr	Western Great Plains	1/4 mi. S of Cottonwood Pass, S. Unit Badlands NP	Pennington Co.	SD	Pennington Co., SD	43.8249	-102.348	Georeferenced using GEOLocate	partial skull			13	17.2+												218.188	5.38536	132.244	359.986	227.742	Anguidae ln(FrL) vs. ln(SVL)		753.528	0.753528	-0.282989	668.912	0.668912	-0.402103	12.6499
33672	UWBM	Anguidae	Glyptosaurinae	Peltosaurus sp.	Peltosaurus	sp.	Orellan	10	Early Oligocene	Oligocene	Brule Fm (M Mbr)	Western Great Plains	A5854, Cottonwood North	Shannon Co.	SD	Shannon Co., SD	43.468	-102.278	Estimate given to protect locality – contact Collections Manager to request exact coordinates	frontal			17.7													322.686	5.77668	188.994	550.951	361.957	Anguidae ln(FrL) vs. ln(SVL)		1117.18	1.11718	0.11081	991.603	0.991603	-0.00843284	12.6643
47997	UCM	Anguidae	Glyptosaurinae	Peltosaurus cf. granulosus	Peltosaurus	cf. granulosus	Orellan	10	Early Oligocene	Oligocene	White River Fm, Brule beds, Diplolophus Zone	Western Great Plains	77271, Hirsch Small Jaw Loc., sec -8, T33N, R53W	Sioux Co.	NE	Sioux Co., NE	42.8495	-103.589	Georeferenced using GEOLocate	frontals			18													329.637	5.79799	192.705	563.869	371.164	Anguidae ln(FrL) vs. ln(SVL)		1141.37	1.14137	0.13223	1013.07	1.01307	0.0129818	12.665
UF 191778	FLMNH	Anguidae	Glyptosaurinae	Peltosaurus sp.	Peltosaurus	sp.	Orellan	10	Early Oligocene	Oligocene	Brule Fm, Orella Mbr	Western Great Plains	NE008, Horse Hill Low, Crawford, about 16 km North	Sioux Co.	NE	Sioux Co., NE	42.8495	-103.589	Georeferenced using GEOLocate	frontal, osteoderms			18.6													343.631	5.83957	200.156	589.951	389.795	Anguidae ln(FrL) vs. ln(SVL)		1190.07	1.19007	0.174013	1056.28	1.05628	0.0547543	12.6662
20877	UCM	Anguidae	Glyptosaurinae	Peltosaurus sp.	Peltosaurus	sp.	Orellan	10	Early Oligocene	Oligocene	White River Fm, Cedar Creek Mbr	Western Great Plains	78133, Ward's Ranch	Weld Co.	CO	Weld Co., CO	40.9229	-104.686	Georeferenced using GEOLocate	frontals			19.3													360.111	5.88641	208.897	620.785	411.888	Anguidae ln(FrL) vs. ln(SVL)		1247.42	1.24742	0.221079	1107.17	1.10717	0.101809	12.6675
50000	UNSM	Anguidae		Parophisaurus pawneensis	Parophisaurus	pawneensis	Orellan	10	Early Oligocene	Oligocene	Brule, Orella B or C	Western Great Plains	Sf-102, 6 miles east of Lyman, south of highway 92, Scotts Bluff County, NE	Scott Bluff Co.	NE	Scotts Bluff Co., NE	41.8	-103.8	Georeferenced using GEOLocate	partial skull and right dentary	15.03					11.7										72.0028	4.27671	56.5258	91.7176	35.1919	Anguidae ln(HL) vs. ln(SVL)		244.805	0.244805	-1.40729	217.493	0.217493	-1.52559	12.5577
VP 1114	MSU	Anguidae		Parophisaurus pawneensis	Parophisaurus	pawneensis	Orellan	10	Early Oligocene	Oligocene	Brule	Western Great Plains	Chimney Canyon Locality, SE1/4, Sec.3, T11N, R54W, Logan County, CO	Logan Co.	CO	Logan Co., CO	41	-103.4	Georeferenced using GEOLocate	nearly complete skull	18.75					12.82	18.75									88.7576	4.48591	69.0395	114.107	45.0679	Anguidae ln(HL) vs. ln(SVL)		303.112	0.303112	-1.19365	269.232	0.269232	-1.31218	12.584
25623	UMMP	Anguidae		Parophisaurus pawneensis	Parophisaurus	pawneensis	Orellan	10	Early Oligocene	Oligocene	Brule	Western Great Plains	Bill Grimm Ranch, Sec. 35, T33N, R56W, Sioux County, NE	Sioux Co.	NE	Sioux Co., NE	42.8	-103.9	Georeferenced using GEOLocate	partial skull	20.25	10.1				15.35										95.4607	4.55871	74.0155	123.119	49.1039	Anguidae ln(HL) vs. ln(SVL)		326.438	0.326438	-1.11951	289.931	0.289931	-1.23811	12.5918
27179	UMMP	Anguidae		Parophisaurus pawneensis	Parophisaurus	pawneensis	Orellan	10	Early Oligocene	Oligocene	Brule	Western Great Plains	Jack Casement Ranch, base of east Chimney, SE 1/4 of Sec. 3, T11N, R54W, Logan County, CO	Logan Co.	CO	Logan Co., CO	41	-103.4	Georeferenced using GEOLocate	nearly complete skull	22.41		6.38			11.97	25.32									105.067	4.65459	81.1198	136.082	54.9625	Anguidae ln(HL) vs. ln(SVL)		359.867	0.359867	-1.02202	319.593	0.319593	-1.14071	12.6013
60405	CM	Anguidae		Parophisaurus sp.	Parophisaurus	sp.	Orellan	10	Early Oligocene	Oligocene	Brule Fm, Cedar Creek Mbr	Western Great Plains	2147: Pawnee Grasslands, Pawnee Butte, CO	Weld Co.	CO	Weld Co., CO	40.8	-104	Georeferenced using GEOLocate	skull and jaws, nearly complete	27.27		9.4		10.89	12.2	27.08									126.504	4.84027	96.8752	165.195	68.3197	Anguidae ln(HL) vs. ln(SVL)		434.469	0.434469	-0.83363	385.793	0.385793	-0.952455	12.6173
VP 1137	MSU	Anguidae		Parophisaurus pawneensis	Parophisaurus	pawneensis	Orellan	10	Early Oligocene	Oligocene	Brule	Western Great Plains	Chimney Canyon "Secret" Locality, SE1/4, Sec. 3, T11N, R54W, Logan County, CO	Logan Co.	CO	Logan Co., CO	41	-103.4	Georeferenced using GEOLocate	partial skull and mandibles	29.83	15.21														137.711	4.92516	105.063	180.503	75.44	Anguidae ln(HL) vs. ln(SVL)		473.469	0.473469	-0.747669	420.399	0.420399	-0.86655	12.6236
8750	AMNH	Anguidae	Glyptosaurinae	Peltosaurus sp.	Peltosaurus	sp.	Orellan	10	Early Oligocene	Oligocene	Lower Oreodon Beds	Western Great Plains	West Central Side Red Shirt Table, Shannon Co., SD	Shannon Co.	SD	Shannon Co., SD	43.3	-102.5	County Centroid	partial skull in nodule	33.7											15+				154.555	5.04055	117.316	203.615	86.2991	Anguidae ln(HL) vs. ln(SVL)		532.088	0.532088	-0.630946	472.415	0.472415	-0.749897	12.6314
84298	UNSM	Anguidae	Glyptosaurinae	Peltosaurus sp.	Peltosaurus	sp.	Orellan	10	Early Oligocene	Oligocene	Brule, Orella B-C	Western Great Plains	Sf-102 east of Lyman Loc., Middle to Upper Oreodon Zones	Scott Bluff Co.	NE	Scotts Bluff Co., NE	41.8	-103.8	Georeferenced using GEOLocate	damaged skull, some vertebrae and scutes	33.72					19.62	35.64									154.642	5.04111	117.379	203.735	86.3555	Anguidae ln(HL) vs. ln(SVL)		532.39	0.53239	-0.630379	472.683	0.472683	-0.74933	12.6315
1710	AMNH	Anguidae	Glyptosaurinae	Peltosaurus granulosus	Peltosaurus	sp.	Orellan	10	Early Oligocene	Oligocene	?	Western Great Plains	2.5 mi SW Gill P.O., Slim Buttes	Shannon Co.	SD	Shannon Co., SD	43.0877	-102.923	Georeferenced using GEOLocate	complete skull	34.5	19.7	13		14											158.024	5.06275	119.832	208.389	88.5569	Anguidae ln(HL) vs. ln(SVL)		544.159	0.544159	-0.608514	483.126	0.483126	-0.727477	12.6328
VP 1136	MSU	Anguidae		Parophisaurus pawneensis	Parophisaurus	pawneensis	Orellan	10	Early Oligocene	Oligocene	Brule	Western Great Plains	Northwest Pawnee Buttes Locality, NE1/4, Sec. 17, T10N, R59W, Weld County, CO	Weld Co.	CO	Weld Co., CO	40.8	-104	Georeferenced using GEOLocate	nearly complete skull	34.53	21.5				13.56	36.56									158.154	5.06357	119.926	208.568	88.6417	Anguidae ln(HL) vs. ln(SVL)		544.611	0.544611	-0.607683	483.528	0.483528	-0.726646	12.6329
42915	AMNH	Anguidae	Glyptosaurinae	Peltosaurus sp.	Peltosaurus	sp.	Orellan	10	Early Oligocene	Oligocene	Lower Brule	Williston	7 mi. S. of South Heart, ND	Stark Co.	NE	Stark Co., ND	46.9	-102.8	Georeferenced using GEOLocate	nearly complete skull and dentaries, most osteoderms removed	35.02	20.14				18	32.65	19.74								160.276	5.0769	121.464	211.491	90.0268	Anguidae ln(HL) vs. ln(SVL)		551.997	0.551997	-0.594213	490.081	0.490081	-0.713184	12.6337
50004	UNSM	Anguidae	Glyptosaurinae	Peltosaurus sp.	Peltosaurus	sp.	Orellan	10	Early Oligocene	Oligocene	Brule, Oreodon Zone	Western Great Plains	Big Bad Lands; 2 miles WE Bone Camp	Pennington Co.	SD	Pennington Co., SD	43.8249	-102.348	Georeferenced using GEOLocate	skull and mandible	35.56	22.14				21.32	35.52									162.613	5.09138	123.156	214.712	91.5551	Anguidae ln(HL) vs. ln(SVL)		560.13	0.56013	-0.579587	497.298	0.497298	-0.698566	12.6346
10875	GCVP	Anguidae	Glyptosaurinae	Peltosaurus sp.	Peltosaurus	sp.	Orellan	10	Early Oligocene	Oligocene	Brule Fm	Western Great Plains	?	Pennington Co.	SD	Pennington Co., SD	43.9703	-102.564	County Centroid	nearly complete skull and mandibles	39.7	30+	14.5	15.9	16.7	20.4	36.1									180.469	5.19556	136.053	239.384	103.331	Anguidae ln(HL) vs. ln(SVL)		622.267	0.622267	-0.474387	552.436	0.552436	-0.593418	12.6405
84302	UNSM	Anguidae	Glyptosaurinae	Peltosaurus sp.	Peltosaurus	sp.	Orellan	10	Early Oligocene	Oligocene	Brule, Orella D	Western Great Plains	Sx-36, 4-5' below base White Zone	Sioux Co.	NE	Sioux Co., NE	42.4	-103.8	Georeferenced using GEOLocate	skull and mandible	39.92	19.82				21.94	36.4									181.415	5.20079	136.735	240.695	103.96	Anguidae ln(HL) vs. ln(SVL)		625.558	0.625558	-0.46911	555.357	0.555357	-0.588144	12.6408
42913	AMNH	Anguidae	Glyptosaurinae	Peltosaurus granulosus	Peltosaurus	granulosus	Orellan	10	Early Oligocene	Oligocene	?	Powder River	E side of S. Bar Creek	Niobrara Co.	WY	Niobrara Co., WY	43.0676	-104.682	Georeferenced using GEOLocate	*nearly complete skull with mandibles, HUMERUS, and articulated cervical scutes	40.9091	26.8	14.7	19.2	17+	24.8	40	28.7	18.8							185.664	5.22394	139.795	246.584	106.789	Anguidae ln(HL) vs. ln(SVL)		640.346	0.640346	-0.445746	568.479	0.568479	-0.564791	12.642
126076	LACM	Anguidae	Glyptosaurinae	Peltosaurus granulosus	Peltosaurus	sp.	Orellan	10	Early Oligocene	Oligocene	Brule Fm	Powder River	5425/ Bar Creek	Niobrara Co.	WY	Niobrara Co., WY	43.0676	-104.682	Georeferenced using GEOLocate	Skull and cervical osteoderms - CAST	43	30.3	15.2	20.6	21.7	24.7	39	28.8								194.629	5.2711	146.241	259.028	112.788	Anguidae ln(HL) vs. ln(SVL)		671.544	0.671544	-0.398176	596.162	0.596162	-0.517242	12.6445
P 27072	FMNH	Anguidae	Glyptosaurinae	Peltosaurus granulosus	Peltosaurus	granulosus	Orellan	10	Early Oligocene	Oligocene	Brule Fm	Western Great Plains	Harrison, Sioux Co., NE	Sioux Co.	NE	Sioux Co., NE	42.4	-103.8	Georeferenced using GEOLocate	nearly complete skull and mandibles	45	23.2				24.77	44.06	24.56								203.182	5.3141	152.378	270.925	118.547	Anguidae ln(HL) vs. ln(SVL)		701.309	0.701309	-0.354807	622.574	0.622574	-0.473892	12.6466
84297	UNSM	Anguidae	Glyptosaurinae	Peltosaurus sp.	Peltosaurus	sp.	Orellan	10	Early Oligocene	Oligocene	Brule, Oreodon Beds	Western Great Plains	Big Badlands, SD	Pennington Co.	SD	Pennington Co., SD	43.8249	-102.348	Georeferenced using GEOLocate	skull and partial mandible	46.14	19.82				27.36	45.64									208.048	5.33777	155.865	277.703	121.838	Anguidae ln(HL) vs. ln(SVL)		718.243	0.718243	-0.330948	637.601	0.637601	-0.450043	12.6477
9771	CM	Anguidae	Glyptosaurinae	Peltosaurus sp.	Peltosaurus	sp.	Orellan	10	Early Oligocene	Oligocene	Brule Fm	Williston	393: Slim Buttes, 1/2 mile S of Reva Pass, SD	Harding Co.	SD	Harding Co., SD	45.5	-103.1	Georeferenced using GEOLocate	skull and jaws, nearly complete	49.48			22.73	23.77	28.25										222.268	5.40388	166.033	297.549	131.516	Anguidae ln(HL) vs. ln(SVL)		767.728	0.767728	-0.26432	681.512	0.681512	-0.383442	12.6507
84296	UNSM	Anguidae	Glyptosaurinae	Peltosaurus sp.	Peltosaurus	sp.	Orellan	10	Early Oligocene	Oligocene	Brule, Orella B	Western Great Plains	Sx-38, Top of MOZ channels to base UOZ	Sioux Co.	NE	Sioux Co., NE	42.321	-103.685	Estimate given to protect locality – contact Collections Manager to request exact coordinates	partial skull, partial left dentary, partially articulated osteoderms, proximal femur end	51.17	29.07	19.08	21.95		28.02	54.36									229.443	5.43566	171.153	307.585	136.432	Anguidae ln(HL) vs. ln(SVL)		792.697	0.792697	-0.232314	703.668	0.703668	-0.351448	12.6521
89169	UWBM	Anguidae	Glyptosaurinae	Peltosaurus sp.	Peltosaurus	sp.	Orellan	10	Early Oligocene	Oligocene	?	Western Great Plains	C1266	Shannon Co.	SD	Shannon Co., SD	43	-102.6	Georeferenced using GEOLocate	skull and mandibles	54.4419		20.3		20	20.7+	42+									243.298	5.49429	181.02	327.003	145.983	Anguidae ln(HL) vs. ln(SVL)		840.913	0.840913	-0.173267	746.453	0.746453	-0.292422	12.6545
1652	AMNH	Anguidae	Glyptosaurinae	Peltosaurus sp.	Peltosaurus	sp.	Orellan	10	Early Oligocene	Oligocene	White River Formation, Lower Oreodon Beds	Western Great Plains	5 mi. S. Scenic, SD	Pennington Co.	SD	Pennington Co., SD	43.5	-101.9	Georeferenced using GEOLocate	Nearly complete skull - anterior portion from anterior orbital rim missing; some cervical scutes attached in nodule		25.85				19	34.2527									159.908	5.0746	120.997	211.332	90.3348	Anguidae ln(MnL) vs. ln(SVL)		550.714	0.550714	-0.596539	488.944	0.488944	-0.715508	12.6335
4805	GCVP	Anguidae	Glyptosaurinae	Peltosaurus sp.	Peltosaurus	sp.	Orellan	10	Early Oligocene	Oligocene	Brule Fm, Scenic Mbr	Western Great Plains	Cottonwood Pass, S. Unit Badlands NP	Pennington Co.	SD	Pennington Co., SD	43.8249	-102.348	Georeferenced using GEOLocate	partial skull and left mandible			17.3	19.3			39.2									181.064	5.19885	136.224	240.664	104.441	Anguidae ln(MnL) vs. ln(SVL)		624.338	0.624338	-0.471063	554.274	0.554274	-0.590096	12.6407
7104	RAM	Anguidae	Glyptosaurinae	Peltosaurus granulosus	Peltosaurus	granulosus	Orellan	10	Early Oligocene	Oligocene		Western Great Plains	Locality # V 96231; Sioux Co., NE	Sioux Co.	NE	Sioux Co., NE	42.4	-103.8	County Centroid	complete skull and mandibles with articulated cervical and dorsal scutes, some vertebrae exposed			15.39		19.3	23.66	42.2									193.789	5.26677	145.342	258.384	113.042	Anguidae ln(MnL) vs. ln(SVL)		668.62	0.66862	-0.402539	593.568	0.593568	-0.521604	12.6443
VP 11393	YPM	Anguidae	Glyptosaurinae	Peltosaurus granulosus	Peltosaurus	granulosus	Orellan	10	Early Oligocene	Oligocene	Lower Oreodon Beds, White River Fm	Western Great Plains		Sioux Co.	NE	Sioux Co., NE	42.8495	-103.589	County Centroid	nearly complete skull and right mandible		24	16	21.5	18.6	20+	45.4194									207.365	5.33448	155.04	277.349	122.308	Anguidae ln(MnL) vs. ln(SVL)		715.864	0.715864	-0.334265	635.49	0.63549	-0.453358	12.6476
VP 1061	YPM	Anguidae	Glyptosaurinae	Peltosaurus granulosus	Peltosaurus	granulosus	Orellan	10	Early Oligocene	Oligocene		Western Great Plains	CO	Unknown	CO	CO			Not enough Information	nearly complete skull, right mandible, left dentary			18		19.8	25.8	45.7									208.545	5.34015	155.881	278.999	123.118	Anguidae ln(MnL) vs. ln(SVL)		719.97	0.71997	-0.328546	639.133	0.639133	-0.447642	12.6478
101424	UCM	Anguidae	Glyptosaurinae	Peltosaurus sp.	Peltosaurus	sp.	Orellan	10	Early Oligocene	Oligocene	White River Fm	Western Great Plains	2007098, Neb27	Sioux Co.	NE	Sioux Co., NE	42.8495	-103.589	Georeferenced using GEOLocate	skull and mandibles		22	16.3		19.6	26.6	49.3	24.3								223.629	5.40999	166.62	300.143	133.523	Anguidae ln(MnL) vs. ln(SVL)		772.464	0.772464	-0.25817	685.714	0.685714	-0.377294	12.651
33927	UW	Anguidae		Parophisaurus pawneensis	Parophisaurus	pawneensis	Orellan	10	Early Oligocene	Oligocene	Brule Fm	Williston	V-70001, Insectivore Level	Harding Co.	SD	Harding Co., SD	45.623	-103.269	Estimate given to protect locality – contact Collections Manager to request exact coordinates	complete left maxilla					7.8											88.5922	4.48404	63.3768	123.84	60.4632	Anguidae ln(MxL) vs. ln(SVL)		302.536	0.302536	-1.19556	268.721	0.268721	-1.31408	12.5837
36195	UCM	Anguidae	Glyptosaurinae	Peltosaurus sp.	Peltosaurus	sp.	Orellan	10	Early Oligocene	Oligocene	Brule Fm	Western Great Plains	77271, Hirsch Small Jaw Loc.	Sioux Co.	NE	Sioux Co., NE	42.8495	-103.589	Georeferenced using GEOLocate	maxilla					13.4											153.603	5.03437	105.212	224.253	119.041	Anguidae ln(MxL) vs. ln(SVL)		528.775	0.528775	-0.637193	469.475	0.469475	-0.75614	12.631
UR 450	FMNH	Anguidae	Glyptosaurinae	Peltosaurus sp.	Peltosaurus	sp.	Orellan	10	Early Oligocene	Oligocene	White River Fm	Western Great Plains	Sowbelly Canyon	Sioux Co.	NE	Sioux Co., NE	42.4	-103.8	Georeferenced using GEOLocate	in situ left and right dentaries and maxillae,					18	15.8+										207.371	5.33451	138.714	310.01	171.297	Anguidae ln(MxL) vs. ln(SVL)		715.885	0.715885	-0.334236	635.509	0.635509	-0.453329	12.6476
UC1720	FMNH	Anguidae	Glyptosaurinae	Peltosaurus granulosus	Peltosaurus	granulosus	Orellan	10	Early Oligocene	Oligocene	Brule Fm	Western Great Plains	Harrison, Sioux Co., NE	Sioux Co.	NE	Sioux Co., NE	42.4	-103.8	Georeferenced using GEOLocate	partial frontal, right maxilla, both dentaries, left maxilla			15+		21.1	31.8										243.742	5.49611	160.976	369.063	208.087	Anguidae ln(MxL) vs. ln(SVL)		842.457	0.842457	-0.171432	747.824	0.747824	-0.290588	12.6546
VP 1060	YPM	Anguidae	Glyptosaurinae	Peltosaurus granulosus	Peltosaurus	granulosus	Orellan	10	Early Oligocene	Oligocene		Western Great Plains	621, near Ft. Mitchell, NE	Scott Bluff Co.	NE	Scotts Bluff Co., NE	41.8	-103.8	Georeferenced using GEOLocate	anterior skull w/ partial dentaries			18+		24.56	25+										284.444	5.65054	185.58	435.976	250.396	Anguidae ln(MxL) vs. ln(SVL)		984.102	0.984102	-0.0160259	873.513	0.873513	-0.135233	12.6603
19085	USNM	Anguidae	Glyptosaurinae	Peltosaurus sp.	Peltosaurus	sp.	Orellan	10	Early Oligocene	Oligocene	Toston Fm	Renova	1.25 mi N of Canyon Ferry; Field# 24LC17/MISC	Lewis & Clark Co.	MT	Lewis & Clark Co., MT	47.1628	-112.402	Georeferenced using GEOLocate	parietal, partial dentary				12.4		12.2+										131.729	4.88075	96.2627	180.262	83.999	Anguidae ln(PaL) vs. ln(SVL)		452.651	0.452651	-0.792634	401.926	0.401926	-0.911486	12.6204
2281	GCVP	Anguidae	Glyptosaurinae	Peltosaurus sp.	Peltosaurus	sp.	Orellan	10	Early Oligocene	Oligocene		Western Great Plains	along ridges at Cactus Flats (SE tip), S. Unit Badlands NP	Pennington Co.	SD	Pennington Co., SD	43.8249	-102.348	Georeferenced using GEOLocate	dorsal skull			15	19.7												212.304	5.35802	150.489	299.508	149.019	Anguidae ln(PaL) vs. ln(SVL)		733.052	0.733052	-0.310539	650.742	0.650742	-0.429642	12.6486
3483	GCVP	Anguidae	Glyptosaurinae	Peltosaurus sp.	Peltosaurus	sp.	Orellan	10	Early Oligocene	Oligocene		Western Great Plains	Cottonwood Pass, S. Unit Badlands NP	Pennington Co.	SD	Pennington Co., SD	43.8249	-102.348	Georeferenced using GEOLocate	partial skull and left mandible with osteoderm hash				20												215.638	5.3736	152.701	304.515	151.814	Anguidae ln(PaL) vs. ln(SVL)		744.654	0.744654	-0.294835	661.037	0.661037	-0.413945	12.6494
UC391	FMNH	Anguidae	Glyptosaurinae	Peltosaurus granulosus	Peltosaurus	granulosus	Orellan	10	Early Oligocene	Oligocene	Brule Fm	Western Great Plains	Harrison, Sioux Co., NE	Sioux Co.	NE	Sioux Co., NE	42.4	-103.8	Georeferenced using GEOLocate	nearly complete skull and mandibles, w/ loosely in situ cervical osteoderms + coracoid				21.1												227.876	5.4288	160.8	322.932	162.133	Anguidae ln(PaL) vs. ln(SVL)		787.243	0.787243	-0.239219	698.828	0.698828	-0.35835	12.6518
425	CM	Anguidae	Glyptosaurinae	Peltosaurus granulosus	Peltosaurus	granulosus	Orellan	10	Early Oligocene	Oligocene	Brule Fm, Orella Mbr, Oreodon, Lower Beds	Western Great Plains	323: Prairie Dog Creek, NE	Sioux Co.	NE	Sioux Co., NE	42.4	-103.8	Georeferenced using GEOLocate	partial skull and jaws			17.51	22.15												239.576	5.47887	168.516	340.6	172.083	Anguidae ln(PaL) vs. ln(SVL)		827.959	0.827959	-0.188791	734.959	0.734959	-0.307941	12.6539
VP 060609	YPM	Anguidae		Parophisaurus pawneensis	Parophisaurus	pawneensis	Orellan	10	Early Oligocene	Oligocene	Brule Fm	Powder River		Converse Co.	WY	Converse Co., WY		-105.512	County Centroid	NEARLY COMPLETE SKELETON!!!	20.2	9.3	7.2	12.9	7.2	8.4	19.4		9.7		5.3	11		8.2	138	137.8	4.9258	N/A	N/A	N/A	Measured directly		473.779	0.473779	-0.747014	420.674	0.420674	-0.865896	12.6237
133087	UNSM	Anguidae	Glyptosaurinae	Peltosaurus sp.	Peltosaurus	sp.	Whitneyan	11	Early Oligocene	Oligocene	Brule Fm, Whitney C	Western Great Plains	MO-106, 13' below Whitney-Gering contact, NE; Field no. 1167-64	Morrill Co.	NE	Morrill Co., NE	41.594	-103.21	Estimate given to protect locality – contact Collections Manager to request exact coordinates	right dentary (length of 5 teeth = 5.13mm)						21.01										174.759	5.16341	112.161	272.294	160.132	Anguidae ln(DL) vs. ln(SVL)		602.397	0.602397	-0.506839	534.804	0.534804	-0.625855	12.6388
12102	UNSM	Anguidae	Glyptosaurinae	Peltosaurus sp.	Peltosaurus	sp.	Whitneyan	11	Early Oligocene	Oligocene	Brule Fm, Whitney A	Western Great Plains	Sx-22, Sioux Co., NE	Sioux Co.	NE	Sioux Co., NE	42.31	-103.72	Estimate given to protect locality – contact Collections Manager to request exact coordinates	partial skull, femur, osteoderms, TBD				8.6+								17.71				150.69	5.01523	121.072	187.554	66.4816	Anguidae ln(FeL) vs. ln(SVL)		518.637	0.518637	-0.65655	460.48	0.46048	-0.775486	12.6298
P 12861	FMNH	Anguidae	Glyptosaurinae	Peltosaurus abbotti	Peltosaurus	abbotti	Whitneyan	11	Early Oligocene	Oligocene	Brule Fm: Poleslide Mbr, Leptauchenia clay zone	Western Great Plains	Cottonwood Creek of White River, Shannon Co., SD	Shannon Co.	SD	Shannon Co., SD	43.3	-102.5	Georeferenced using GEOLocate	nearly complete articulated skull and mandibles	43.37	35.52				29.5	44.77	33.75								196.213	5.2792	147.378	261.23	113.852	Anguidae ln(HL) vs. ln(SVL)		677.056	0.677056	-0.390001	601.054	0.601054	-0.509071	12.6449
P81.8.71	SMM	Anguidae	Glyptosaurinae	Peltosaurus sp.	Peltosaurus	sp.	Whitneyan	11	Early Oligocene	Oligocene	Brule Fm	Western Great Plains	58?, Cottonwood Pass LRL	Shannon Co.	SD	Shannon Co., SD	43.3533	-102.57	County Centroid	nearly complete skull w/ both mandibles and articulated osteoderms	50	30+	16.6		22.3	26.4	47.4	31.1								224.477	5.41377	167.61	300.637	133.027	Anguidae ln(HL) vs. ln(SVL)		775.415	0.775415	-0.254356	688.333	0.688333	-0.373482	12.6511
81949	UCMP	Anguidae	Glyptosaurinae	Peltosaurus sp.	Peltosaurus	sp.	Whitneyan	11	Early Oligocene	Oligocene	Brule Fm, Unit F	Williston	V 68159, Backward Butte, Harding Co., SD	Harding Co.	SD	Harding Co., SD	45.6	-103.5	Georeferenced using GEOLocate	parietal				20.706												223.49	5.40937	157.901	316.325	158.424	Anguidae ln(PaL) vs. ln(SVL)		771.981	0.771981	-0.258795	685.286	0.685286	-0.377919	12.651
125578	UNSM	Anguidae	Glyptosaurinae	Peltosaurus sp.	Peltosaurus	sp.	Arikareean	12	Middle Oligocene	Oligocene	Base of Gering Fm, top of Gray Ash (see Swisher MS, 1982)	Western Great Plains	MO-155, Dunlap Ranch Quarry, Morrill Co., NE (SW1/4, SW1/4, SW1/4 sec. 18 T.19N, R.51W, 1 mile east and 2.1 mile north of Redington, NE)	Morrill Co.	NE	Morrill Co., NE	41.7	-103.1	Georeferenced using GEOLocate	right dentary						26.11										212.419	5.35856	133.935	336.894	202.958	Anguidae ln(DL) vs. ln(SVL)		733.454	0.733454	-0.30999	651.099	0.651099	-0.429094	12.6487
56069	UNSM	Anguidae	Glyptosaurinae	Peltosaurus sp.	Peltosaurus	sp.	Arikareean	12	Middle Oligocene	Oligocene	Gering Fm	Western Great Plains	MO-108, 10-15' above Brule-Gering contact, NE	Morrill Co.	NE	Morrill Co., NE	41.7	-103.1	Georeferenced using GEOLocate	frontal			17.72													323.148	5.77811	189.241	551.81	362.569	Anguidae ln(FrL) vs. ln(SVL)		1118.79	1.11879	0.112249	993.031	0.993031	-0.00699388	12.6644
21651	LACM	Anguidae	Glyptosaurinae	Peltosaurus granulosus	Peltosaurus	granulosus	Arikareean	12	Middle Oligocene	Oligocene	Monroe Creek Fm	Western Great Plains	LACM 2008, Sharps Corner	Shannon Co.	SD	Shannon Co., SD	43.3755	-102.584	Estimated in Google Maps from Scarpetta (2019) Fig. 1	frontal			18.7													345.975	5.84637	201.402	594.33	392.928	Anguidae ln(FrL) vs. ln(SVL)		1198.23	1.19823	0.180845	1063.52	1.06352	0.0615843	12.6664
81001	UNSM	Anguidae	Glyptosaurinae	Peltosaurus sp.	Peltosaurus	sp.	Arikareean	12	Middle Oligocene	Oligocene	Gering Fm (Member B of Swisher, 1982)	Western Great Plains	MO-160, Lone Skull Quarry, NE	Morrill Co.	NE	Morrill Co., NE	41.7	-103.1	Georeferenced using GEOLocate	frontal			18.92													351.145	5.8612	204.146	603.993	399.847	Anguidae ln(FrL) vs. ln(SVL)		1216.22	1.21622	0.195747	1079.48	1.07948	0.0764821	12.6668
50003	UNSM	Anguidae	Glyptosaurinae	Peltosaurus sp.	Peltosaurus	sp.	Arikareean	12	Middle Oligocene	Oligocene	Gering	Western Great Plains	Bn-102 (from below quarry)	Banner Co.	NE	Banner Co., NE	41.61	-103.93	Estimate given to protect locality – contact Collections Manager to request exact coordinates	partial skull and partial dentaries	36.04	24.96				26.36	43.2341									164.689	5.10406	124.659	217.574	92.9151	Anguidae ln(HL) vs. ln(SVL)		567.353	0.567353	-0.566773	503.708	0.503708	-0.685759	12.6353
PR 851	FMNH	Anguidae	Glyptosaurinae	Peltosaurus sp.	Peltosaurus	sp.	Arikareean	12	Middle Oligocene	Oligocene	Rockyford (Ash) Mbr, Rosebud Fm (same age as lower Gering Fm); according to W. Simpson, lowermost Sharps Formation, Geringian, earliest Arikareean	Western Great Plains	N flank of Cedar Butte, Sec. 16, T42N, R25E, Mellete Co., SD	Mellete Co.	SD	Mellete Co., SD	43.3	-102.5	Georeferenced using GEOLocate	partial dentary, posterior mandible fragment, braincase fragment						21.82	37.6939									174.647	5.16277	131.615	231.75	100.136	Anguidae ln(MnL) vs. ln(SVL)		602.008	0.602008	-0.507485	534.459	0.534459	-0.6265	12.6387
527969	USNM	Iguania		Paranolis delicatus	Paranolis	delicatus	Wasatchian	5	Early Eocene	Eocene	Willwood Fm	Bighorn	D2035Q, Dorsey Creek Quarry	Big Horn Co.	WY	Big Horn Co., WY	44.349	-108.331	Estimated on map	dentary						11.39										77.3523	4.34837	62.3382	95.9825	33.6443	Iguania ln(DL) vs. ln(SVL)		245.821	0.245821	-1.40315	234.012	0.234012	-1.45238	5.04616
VP 8287	YPM	Iguania		Kopidosaurus perplexus	Kopidosaurus	perplexus	Wasatchian	5	Early Eocene	Eocene	Willwood Fm	Bighorn	YPM locality 24, 611 m above base of the formation (Wa7)	Park Co.	WY	Park Co., WY	44.6501	-109.1	Georeferenced using GEOLocate	partial skull, with both mandibles and maxillae					11.4	14	19.8									99.5131	4.60029	79.5351	124.509	44.974	Iguania ln(DL) vs. ln(SVL)		317.688	0.317688	-1.14669	302.444	0.302444	-1.19586	5.04011
85747	UCMP	Iguania		Suzanniwana sp.	Suzanniwana	sp.	Wasatchian	5	Early Eocene	Eocene	Wasatch Fm	Washakie	V70246, Bitter Creek	Sweetwater Co.	WY	Sweetwater Co., WY	41.5385	-108.534	Estimated on map	dentary						14.6										104.745	4.65153	83.5755	131.276	47.7008	Iguania ln(DL) vs. ln(SVL)		334.655	0.334655	-1.09466	318.6	0.3186	-1.14382	5.03906
85697	UCMP	Iguania		Suzanniwana sp.	Suzanniwana	sp.	Wasatchian	5	Early Eocene	Eocene	Wasatch Fm	Washakie	V70246, Patrick Draw O	Sweetwater Co.	WY	Sweetwater Co., WY	41.6407	-108.905	County Centroid	right maxilla					9.3											85.6437	4.4502	73.7164	99.5007	25.7843	Iguania ln(MxL) vs. ln(SVL)		272.709	0.272709	-1.29935	259.616	0.259616	-1.34855	5.04352
PR 2379	FMNH	Iguania	Polychrotidae	Afairiguana avius	Afairiguana	avius	Wasatchian	5	Early Eocene	Eocene	Green River Fm, Fossil Butte Mbr	Green River	FBM Locality K	Lincoln Co.	WY	Lincoln Co., WY	41.6649	#VALUE!	Estimated using map in Grande (2013)	complete skeleton!	13.2	8.6	5.1						6.6		4.2	10.9		9.1	46	46	3.82864	N/A	N/A	N/A	Measured directly	98	144.145	0.144145	-1.93694	137.196	0.137196	-1.98634	5.06502
EPV.38637	DMNH	Iguania		Iguanidae indet.	Iguanidae	indet.	Bridgerian	6	Early Eocene	Eocene	Bridger Fm	Green River	540, Hawks Nest	Sweetwater Co.	WY	Sweetwater Co., WY	41.1114	-109.313	Georeferenced using GEOLocate	right dentary						6										35.3656	3.56574	29.245	42.767	13.522	Iguania ln(DL) vs. ln(SVL)		109.657	0.109657	-2.21039	104.357	0.104357	-2.25994	5.07936
EPV.14391	DMNH	Iguania		Iguanidae indet.	Iguanidae	indet.	Bridgerian	6	Early Eocene	Eocene	Bridger Fm B Mbr	Washakie	868, Bat Bench U-Ls	Sweetwater Co.	WY	Sweetwater Co., WY	41.6407	-108.905	Estimated on map	dentary						7.1										43.4354	3.77128	35.6761	52.8825	17.2064	Iguania ln(DL) vs. ln(SVL)		135.828	0.135828	-1.99636	129.277	0.129277	-2.0458	5.06781
EPV.2411	DMNH	Iguania		Parasauromalus olseni	Parasauromalus	sp.	Bridgerian	6	Early Eocene	Eocene	Wind River Fm, Gardnerbuttean	Powder River	58, Davis Ranch - Red Bed	Natrona Co.	WY	Natrona Co., WY	43.7997	-106.174	Georeferenced using GEOLocate	dentary						15										108.259	4.68453	86.2859	135.828	49.5426	Iguania ln(DL) vs. ln(SVL)		346.052	0.346052	-1.06117	329.453	0.329453	-1.11032	5.03841
EPV.59676	DMNH	Iguania		cf. Parasauromalus sp.	cf. Parasauromalus	sp.	Bridgerian	6	Early Eocene	Eocene	Wind River Fm, Gardnerbuttean	Powder River	58, Davis Ranch - Red Bed	Natrona Co.	WY	Natrona Co., WY	43.7997	-106.174	Georeferenced using GEOLocate	dentary						21.5										168.022	5.12409	131.994	213.883	81.8888	Iguania ln(DL) vs. ln(SVL)		539.861	0.539861	-0.616443	513.999	0.513999	-0.665534	5.0316
EPV.49816	DMNH	Iguania		Iguanidae indet.	Iguanidae	indet.	Bridgerian	6	Early Eocene	Eocene	Bridger Fm B Mbr	Washakie	869, Bat Bench-HLs	Sweetwater Co.	WY	Sweetwater Co., WY	41.6407	-108.905	County Centroid	maxilla					8.5											77.8132	4.35431	67.1592	90.1572	22.9979	Iguania ln(MxL) vs. ln(SVL)		247.315	0.247315	-1.39709	235.435	0.235435	-1.44632	5.04599
EPV.59668	DMNH	Iguania		Iguanidae indet.	Iguanidae	indet.	Bridgerian	6	Early Eocene	Eocene	Wind River Fm, Gardnerbuttean	Wind River	58, Sullivan Ranch Red Bed	Natrona Co.	WY	Natrona Co., WY	43.3413	-107.22	Estimate given to protect locality – contact Collections Manager to request exact coordinates	anterior skull	18.2+				11											102.428	4.62916	87.7156	119.607	31.8915	Iguania ln(MxL) vs. ln(SVL)		327.14	0.32714	-1.11737	311.444	0.311444	-1.16653	5.03951
19499	PTRM	Iguania		Queironius praelapsus	Queironius	praelapsus	Chadronian	9	Late Eocene	Eocene	Chadron Fm	Williston	V89002, Medicine Poll Hills, southwestern ND	Bowman Co.	ND	Bowman Co., ND	46.1364	-103.624	Estimated on map	dentary						17.5										130.679	4.87275	103.512	164.977	61.4654	Iguania ln(DL) vs. ln(SVL)		418.76	0.41876	-0.870456	398.686	0.398686	-0.919581	5.03512
19271	PTRM	Iguania	Corytophaninae	Orithyia oaklandi	Orithyia	oaklandi	Chadronian	9	Late Eocene	Eocene	Chadron Fm	Williston	V89002, Medicine Poll Hills, southwestern ND	Bowman Co.	ND	Bowman Co., ND	46.1364	-103.624	Estimated on map	left maxilla					8.76											80.353	4.38643	69.288	93.1849	23.8969	Iguania ln(MxL) vs. ln(SVL)		255.552	0.255552	-1.36433	243.278	0.243278	-1.41355	5.04514
11400	AMNH	Iguania		Aciprion sp.	Aciprion	sp.	Orellan	10	Early Oligocene	Oligocene	?	Powder River	?	Converse Co.	WY	Converse Co., WY	43.0245	-105.512	County Centroid	nearly complete skull and right mandible	26.2	13.8	9.3	11.1	11.8	13.4	25.1									94.3306	4.54681	75.526	117.817	42.2913	Iguania ln(DL) vs. ln(SVL)		300.881	0.300881	-1.20104	286.441	0.286441	-1.25022	5.04126
13934	UW	Iguania		Iguanidae indet.	Iguanidae	indet.	Orellan	10	Early Oligocene	Oligocene	White River Fm	Powder River	V-76030, KF 13 Locality	Converse Co.	WY	Converse Co., WY	42.731	-105.34	Estimate given to protect locality – contact Collections Manager to request exact coordinates	complete right dentary						13.5										95.1909	4.55588	76.192	118.927	42.7353	Iguania ln(DL) vs. ln(SVL)		303.671	0.303671	-1.19181	289.097	0.289097	-1.24099	5.04106
16566	USNM	Iguania		Aciprion formosum	Aciprion	formosum	Orellan	10	Early Oligocene	Oligocene	Brule Fm	Powder River	8 mi SE of Douglas, on Hwy 20; Field# 31-48	Converse Co.	WY	Converse Co., WY	42.6777	-105.271	Estimated on map	skull, dentaries, partial humerus	25.1	14.3	7.1	9.2	11.4	14.6			10.1							104.745	4.65153	83.5755	131.276	47.7008	Iguania ln(DL) vs. ln(SVL)		334.655	0.334655	-1.09466	318.6	0.3186	-1.14382	5.03906
16349	USNM	Iguania		Aciprion sp.	Aciprion	sp.	Orellan	10	Early Oligocene	Oligocene	Brule Fm	Powder River	8 mi SE of Douglas	Converse Co.	WY	Converse Co., WY	42.6777	-105.271	Estimated on map	complete dentary						16.2										118.926	4.7785	94.4945	149.673	55.179	Iguania ln(DL) vs. ln(SVL)		380.643	0.380643	-0.965893	362.39	0.36239	-1.01503	5.03669
14470	USNM	Iguania		Aciprion formosum	Aciprion	formosum	Orellan	10	Early Oligocene	Oligocene	Brule Fm	Powder River	8 mi SE of Douglas	Converse Co.	WY	Converse Co., WY	42.6777	-105.271	Estimated on map	nearly complete dentary, more robust						16.3										119.823	4.78601	95.1836	150.84	55.6561	Iguania ln(DL) vs. ln(SVL)		383.552	0.383552	-0.958281	365.16	0.36516	-1.00742	5.03656
8722	AMNH	Iguania		Aciprion formosum	Aciprion	formosum	Orellan	10	Early Oligocene	Oligocene	?	Powder River	Silver Ranch	Converse Co.	WY	Converse Co., WY	43.0245	-105.512	Estimated on map	nearly complete left mandible, partial L maxilla	28.946				7.3+		17.4+									138.654	4.93198	117.298	163.898	46.5998	Iguania ln(HL) vs. ln(SVL)		444.621	0.444621	-0.810533	423.311	0.423311	-0.859649	5.0342
34994	UCM	Scincidae		Palaeoscincosaurus middletoni	Palaeoscincosaurus	middletoni	Puercan	1	Early Paleocene	Paleocene	Denver Fm	Denver	77268	Unknown	CO	CO			Not enough information	in situ right maxilla and nearly complete mandible					8.5	12.4										87.0123	4.46605	74.1225	102.144	28.0211	Scincidae ln(MxL) vs. ln(SVL)		275.838	0.275838	-1.28794	263.842	0.263842	-1.3324	4.54656
PU 19447	YPM	Scincidae		Contogenys sp.	Contogenys	sp.	Tiffanian	3	Late Paleocene	Paleocene	Polecat Bench Fm, Rock Bench Quarry beds	Bighorn	Quarry T57N R99W S36	Park Co.	WY	Park Co., WY	44.8787	-108.752	Georeferenced using GEOLocate	left maxilla					6											60.2131	4.09789	51.926	69.8227	17.8967	Scincidae ln(MxL) vs. ln(SVL)		189.303	0.189303	-1.66441	181.086	0.181086	-1.70878	4.53765
214231	UCMP	Scincidae		Scincoideus sp.	Scincoideus	sp.	Wasatchian	5	Early Eocene	Eocene	Wasatch Fm	Washakie	V74022, Turtle Graveyard Sav 1	Sweetwater Co.	WY	Sweetwater Co., WY	41.6407	-108.905	Georeferenced using GEOLocate	dentary						6.5										46.1457	3.8318	37.9802	56.0667	18.0865	Scincidae ln(DL) vs. ln(SVL)		143.879	0.143879	-1.93878	137.646	0.137646	-1.98307	4.52868
165316	UCMP	Scincidae		Scincoideus sp.	Scincoideus	sp.	Wasatchian	5	Early Eocene	Eocene	Wasatch Fm	Washakie	V74022, Turtle Graveyard Sav 1	Sweetwater Co.	WY	Sweetwater Co., WY	41.6407	-108.905	County Centroid	maxilla					5.3											52.8135	3.96677	45.7441	60.9753	15.2312	Scincidae ln(MxL) vs. ln(SVL)		165.41	0.16541	-1.79933	158.236	0.158236	-1.84367	4.53354
VP 14243	YPM	Shinisauridae		Provaranosaurus acutus	Provaranosaurus	acutus	Tiffanian	3	Late Paleocene	Paleocene	Fort Union Fm, Silver Coulee Mbr	Bighorn	Quarry, MT57N, R100W	Park Co.	WY	Park Co., WY	44.9075	-108.934	Georeferenced using GEOLocate from YPM PU 14640	left maxilla					20.8											188.424	5.23869	N/A	N/A	N/A	Anatomical ratio from FMNH PR 2260		587.534	0.587534	-0.531821	577	0.577	-0.549913	1.82567
VP 14561	YPM	Shinisauridae		Provaranosaurus acutus	Provaranosaurus	acutus	Tiffanian	3	Late Paleocene	Paleocene	Fort Union Fm, Silver Coulee Mbr	Bighorn	Quarry, MT57N, R100W	Park Co.	WY	Park Co., WY	44.9075	-108.934	Based on coordinates of YPM PU 14640	left dentary						18.3										140.91	4.94812	N/A	N/A	N/A	Anatomical ratio from FMNH PR 2261		438.104	0.438104	-0.825299	430.278	0.430278	-0.843324	1.81879
SMM P76.28.68	SMM	Shinisauridae		Provaranosaurus sp.	Provaranosaurus	sp.	Tiffanian	3	Middle Paleocene	Paleocene	Fort Union Fm / Tongue River Mbr	Williston	Wannagan Creek	Billings Co.	ND	Billings Co., ND	47.033	-103.65	Paleobiology Database	right dentary						17.28										133.056	4.89077	N/A	N/A	N/A	Anatomical ratio from FMNH PR 2262		413.403	0.413403	-0.883332	406.025	0.406025	-0.901341	1.81718
17581	FOBU	Shinisauridae		Bahndwivici ammoskius	Bahndwivici	ammoskius	Wasatchian	5	Early Eocene	Eocene	Green River Fm, Fossil Butte Mbr	Green River	FBM Locality H, Thompson Ranch Locality #1, NE1/4, SW1/4, SEc. 22, T.22N., R.117W	Lincoln Co.	WY	LIncoln Co., WY	41.8743	-110.673	Estimated using map in Grande (2013)	complete postcranial skeleton, no skull									15.8		10.7	19.8		13.2	103+skull	150.95	5.01695	N/A	N/A	N/A	Anatomical ratio from FMNH PR 2263	222+skull	469.681	0.469681	-0.755701	461.283	0.461283	-0.773743	1.82061
98234	UCMP	Shinisauridae		Provaranosaurus fatuus	Provaranosaurus	fatuus	Wasatchian	5	Early Eocene	Eocene	Wasatch Fm	Washakie	V70246, Bitter Creek	Sweetwater Co.	WY	Sweetwater Co., WY	41.5385	-108.534	Estimated on map	dentary						18										138.6	4.93159	N/A	N/A	N/A	Anatomical ratio from FMNH PR 2264		430.839	0.430839	-0.842021	423.145	0.423145	-0.860041	1.81834
PR 2260	FMNH	Shinisauridae		Bahndwivici ammoskius	Bahndwivici	ammoskius	Wasatchian	5	Early Eocene	Eocene	Green River Fm, Fossil Butte Mbr	Green River	FBM Locality H, Thompson Ranch Locality #1, NE1/4, SW1/4, SEc. 22, T.22N., R.117W	Lincoln Co.	WY	LIncoln Co., WY	41.8743	-110.673	Estimated using map in Grande (2013)	complete skeleton!	34	18.4	11.9	12.1	17	20	30.2		16.5		10.8	20.2		14.4	154	154	5.03695	N/A	N/A	N/A	Measured directly	330	479.272	0.479272	-0.735487	470.7	0.4707	-0.753534	1.82112
EPV.57170	DMNH	Shinisauridae		Shinisaurus sp.	Shinisaurus	sp.	Uintan	7	Middle Eocene	Eocene	Washakie Fm	Washakie	57, Valentino's Knob	Moffat Co.	CO	Moffat Co., CO	40.6195	-108.226	Georeferenced using GEOLocate	parietal				13.5												171.818	5.14644	N/A	N/A	N/A	Anatomical ratio from FMNH PR 2265		535.31	0.53531	-0.624909	525.723	0.525723	-0.642982	1.82371
28441	AMNH	Teiidae		Teiidae indet.	Teiidae	indet.	Bridgerian	6	Early Eocene	Eocene	Bridger Fm	Green River	5, Hyopsodus Hill, Tabernacle Butte	Sublette Co.	WY	Sublette Co., WY	42.4341	-109.376	Georeferenced using GEOLocate	left dentary						9.2										67.1145	4.2064	48.87	92.1703	43.3003	Teiidae ln(DL) vs. ln(SVL)		203.979	0.203979	-1.58974	202.398	0.202398	-1.59752	0.781392
28444	AMNH	Teiidae		Teiidae indet.	Teiidae	indet.	Bridgerian	6	Early Eocene	Eocene	Bridger Fm	Green River	5, Hyopsodus Hill, Tabernacle Butte	Sublette Co.	WY	Sublette Co., WY	42.4341	-109.376	Georeferenced using GEOLocate	right dentary						11.5										78.0593	4.35747	55.9761	108.855	52.8786	Teiidae ln(DL) vs. ln(SVL)		238.017	0.238017	-1.43541	236.195	0.236195	-1.4431	0.771525
28445	AMNH	Teiidae		Teiidae indet.	Teiidae	indet.	Bridgerian	6	Early Eocene	Eocene	Bridger Fm	Green River	5, Hyopsodus Hill, Tabernacle Butte	Sublette Co.	WY	Sublette Co., WY	42.4341	-109.376	Georeferenced using GEOLocate	right dentary						11.6										78.5182	4.36333	56.2717	109.56	53.288	Teiidae ln(DL) vs. ln(SVL)		239.445	0.239445	-1.42943	237.612	0.237612	-1.43712	0.771173
2671	UCMP	Varanidae		cf. Varanidae indet.	cf. Varanidae	indet.	Torrejonian	2	Middle Paleocene	Paleocene	Fort Union Fm	Crazy Mountains	Gidley Quarry	Sweet Grass Co.	MT	Sweet Grass Co., MT	45.7649	-109.923	Estimated - Sweet Grass Co. MT (formerly contained Sweetwater Co. MT, according to Wikipedia)	right maxilla and pmx					17.4											190.667	5.25053	146.16	248.727	102.568	Varanidae ln(MxL) vs. ln(SVL)		611.507	0.611507	-0.491829	583.928	0.583928	-0.537978	4.72302
PR 2378	FMNH	Varanidae		Saniwa ensidens	Saniwa	ensidens	Wasatchian	5	Early Eocene	Eocene	Green River Fm	Green River	9 mi NW of Kemmerer, Thompson Ranch, Locality H of Grande & Buchheim 1994	Lincoln Co.	WY	Lincoln Co., WY	41.8743	-110.673	Estimated using map in Grande (2013)	incredible complete skeleton cast (original is in exhibit)	79.7	49.6	24.8	28.1	33.1				50.4		34.1	58.5		42.7	425	425	6.05209	N/A	N/A	N/A	Measured directly	1310	1369.57	1.36957	0.3145	1307.55	1.30755	0.268154	4.74369
PR 2380	FMNH	Varanidae		Saniwa ensidens	Saniwa	ensidens	Wasatchian	5	Early Eocene	Eocene	Green River Fm	Green River	~9 mi SW of Kemmerer, Warfield Springs, Locality K of Grande and Buchheim, 1994	Lincoln Co.	WY	Lincoln Co., WY	41.6649	-110.659	Estimated using map in Grande (2013)	cast of disarticulated skull, mandibles, and vertebrae			24.1	26	33.6	35.1										399.751	5.99084	298.025	536.199	238.174	Varanidae ln(MxL) vs. ln(SVL)		1287.89	1.28789	0.253008	1229.58	1.22958	0.206672	4.74263
EPV.34588	DMNH	Varanidae		Saniwa sp.	Saniwa	sp.	Bridgerian	6	Early Eocene	Eocene	Bridger Fm B Mbr	Washakie	1268, Section 32	Sweetwater Co.	WY	Sweetwater Co., WY	41.6407	-108.905	Estimated on map	parietal, dentaries, limb elements				13.4		29.6	38.5+				30.4+					296.656	5.69257	164.236	535.842	371.606	Varanidae ln(DL) vs. ln(SVL)		954.381	0.954381	-0.0466926	911.221	0.911221	-0.0929694	4.73644
UC 1718	FMNH	Varanidae		Saniwa ensidens	Saniwa	ensidens	Uintan	7	Middle Eocene	Eocene	Uinta Fm B	Uinta	White River Pocket, near Ouray	Uinta Co.	UT	Uinta Co., UT	40.0709	-109.672	Estimated on map	Complete distal leg														51.6		487.444	6.18918	393.456	603.885	210.429	Varanidae ln(TiL) vs. ln(SVL)		1571.58	1.57158	0.452082	1500.38	1.50038	0.405716	4.74583
UC 1719	FMNH	Varanidae		Saniwa ensidens	Saniwa	ensidens	Uintan	7	Middle Eocene	Eocene	Uinta Fm	Uinta	White River Pocket, near Ouray	Uinta Co.	UT	Uinta Co., UT	40.0709	-109.672	Estimated on map	frags incl. complete tibia, nearly complete humerus, and distal femur									48+					57.4		539.527	6.29069	434.189	670.419	236.23	Varanidae ln(TiL) vs. ln(SVL)		1740.07	1.74007	0.553924	1661.21	1.66121	0.507544	4.74724
2678	AMNH	Xantusiidae		Palaeoxantusia sp.	Palaeoxantusia	sp.	Torrejonian	2	Middle Paleocene	Paleocene	Fort Union Fm	Crazy Mountains	Swain Quarry	Sweet Grass Co.	MT	Sweet Grass Co., MT	45.7649	-109.923	Estimated - Sweet Grass Co. MT (formerly contained Sweetwater Co. MT, according to Wikipedia)	left dentary						6.8										59.4192	4.08462	43.9933	80.2542	36.2609	Xantusiidae ln(DL) vs. ln(SVL)		176.314	0.176314	-1.73549	178.635	0.178635	-1.72241	1.29917
12040	AMNH	Xantusiidae		Palaeoxantusia fera	Palaeoxantusia	fera	Torrejonian	2	Middle Paleocene	Paleocene	Fort Union Fm	Washakie	Swain Q., SE1/4, NE1/4, Sec. 3; T15N, R92W; Doty Mtn. Quad.	Carbon Co.	WY	Carbon Co., WY	41.3014	-107.736	Georeferenced using GEOLocate	left dentary						6.9										60.1059	4.09611	44.4453	81.2846	36.8393	Xantusiidae ln(DL) vs. ln(SVL)		178.407	0.178407	-1.72369	180.755	0.180755	-1.71061	1.29913
12075	AMNH	Xantusiidae		Palaeoxantusia fera	Palaeoxantusia	fera	Torrejonian	2	Middle Paleocene	Paleocene	Fort Union Fm	Washakie	Swain Q., SE1/4, NE1/4, Sec. 3; T15N, R92W; Doty Mtn. Quad.	Carbon Co.	WY	Carbon Co., WY	41.3014	-107.736	Georeferenced using GEOLocate	left dentary						7.4										63.5079	4.15116	46.6763	86.4091	39.7329	Xantusiidae ln(DL) vs. ln(SVL)		188.776	0.188776	-1.66719	191.26	0.19126	-1.65412	1.29892
PU 25008	YPM	Xantusiidae		Palaeoxantusia fera	Palaeoxantusia	fera	Torrejonian	2	Middle Paleocene	Paleocene	Tongue River Fm	Williston	Site 1, Medicine Rocks, T3N, R58E	Carter Co.	MT	Carter Co., MT	46.0444	-104.471	Georeferenced using GEOLocate	right dentary						8.4										70.1698	4.25092	51.0076	96.5308	45.5231	Xantusiidae ln(DL) vs. ln(SVL)		209.082	0.209082	-1.56503	211.832	0.211832	-1.55196	1.29857
VP 19647	YPM	Xantusiidae		Palaeoxantusia fera	Palaeoxantusia	fera	Torrejonian	2	Middle Paleocene	Paleocene	Tongue River Fm	Williston	Site 1, Medicine Rocks, T3N, R58E	Carter Co.	MT	Carter Co., MT	46.0444	-104.471	Georeferenced using GEOLocate	right dentary						9.4										76.6645	4.33944	55.1866	106.501	51.3146	Xantusiidae ln(DL) vs. ln(SVL)		228.877	0.228877	-1.47457	231.888	0.231888	-1.4615	1.29829
VP 16775	YPM	Xantusiidae		Palaeoxantusia fera	Palaeoxantusia	fera	Torrejonian	2	Middle Paleocene	Paleocene	Tongue River Fm	Williston	Site 1, Medicine Rocks, T3N, R58E	Carter Co.	MT	Carter Co., MT	46.0444	-104.471	Georeferenced using GEOLocate	right dentary						10.4										83.0133	4.419	59.2342	116.339	57.1044	Xantusiidae ln(DL) vs. ln(SVL)		248.229	0.248229	-1.39341	251.493	0.251493	-1.38034	1.29806
PU 19652	YPM	Xantusiidae		Palaeoxantusia fera	Palaeoxantusia	fera	Torrejonian	2	Middle Paleocene	Paleocene	Tongue River Fm	Williston	Site 1, Medicine Rocks, T3N, R58E	Carter Co.	MT	Carter Co., MT	46.0444	-104.471	Georeferenced using GEOLocate	right dentary						12.4										95.3379	4.55743	66.9964	135.669	68.6721	Xantusiidae ln(DL) vs. ln(SVL)		285.794	0.285794	-1.25248	289.551	0.289551	-1.23942	1.2977
15925	AMNH	Xantusiidae		Palaeoxantusia sp.	Palaeoxantusia	sp.	Torrejonian	2	Middle Paleocene	Paleocene	Fort Union Fm	Washakie	Swain Quarry	Carbon Co.	WY	Carbon Co., WY	41.3014	-107.736	Georeferenced using GEOLocate	left maxilla					7.1											65.9664	4.18915	52.7506	82.4932	29.7426	Xantusiidae ln(MxL) vs. ln(SVL)		196.27	0.19627	-1.62827	198.852	0.198852	-1.61519	1.29878
165313	UCMP	Xantusiidae		Palaeoxantusia sp.	Palaeoxantusia	sp.	Wasatchian	5	Early Eocene	Eocene	Wasatch Fm	Washakie	V74022, Turtle Graveyard Sav 1	Sweetwater Co.	WY	Sweetwater Co., WY	41.6407	-108.905	County Centroid	dentary						5.7										51.7149	3.94575	38.8808	68.7855	29.9047	Xantusiidae ln(DL) vs. ln(SVL)		152.831	0.152831	-1.87842	154.844	0.154844	-1.86534	1.29976
165315	UCMP	Xantusiidae		Palaeoxantusia sp.	Palaeoxantusia	sp.	Wasatchian	5	Early Eocene	Eocene	Wasatch Fm	Washakie	V74022, Turtle Graveyard Sav 1	Sweetwater Co.	WY	Sweetwater Co., WY	41.6407	-108.905	County Centroid	dentary						6										53.8453	3.98611	40.3024	71.939	31.6366	Xantusiidae ln(DL) vs. ln(SVL)		159.324	0.159324	-1.83681	161.422	0.161422	-1.82373	1.29958
214728	USNM	Xantusiidae		cf. Palaeoxantusia sp.	cf. Palaeoxantusia	sp.	Wasatchian	5	Early Eocene	Eocene	Willwood Fm	Bighorn	Wyo-71-266, Al's Pocket	Unknown	WY	WY			Not enough information	right dentary						11.5										89.8487	4.49813	63.5538	127.023	63.469	Xantusiidae ln(DL) vs. ln(SVL)		269.063	0.269063	-1.31281	272.601	0.272601	-1.29975	1.29785
214720	USNM	Xantusiidae		cf. Palaeoxantusia sp.	cf. Palaeoxantusia	sp.	Wasatchian	5	Early Eocene	Eocene	Willwood Fm	Bighorn	Wyo-71-266, Al's Pocket	Unknown	WY	WY			Not enough information	right dentary						12.8										97.75	4.58241	68.5022	139.485	70.9832	Xantusiidae ln(DL) vs. ln(SVL)		293.146	0.293146	-1.22708	297	0.297	-1.21402	1.29764
EPV.54518	DMNH	Xantusiidae		Xantusiidae indet.	Xantusiidae	indet.	Bridgerian	6	Early Eocene	Eocene	Wind River Fm, Lostcabinian	Washakie	115, Buck Springs Quarry (16)	Natrona Co.	WY	Natrona Co., WY	41.9193	-107.353	Georeferenced using GEOLocate	left dentary						7.4										63.5079	4.15116	46.6763	86.4091	39.7329	Xantusiidae ln(DL) vs. ln(SVL)		188.776	0.188776	-1.66719	191.26	0.19126	-1.65412	1.29892
VP 3815	YPM	Xantusiidae		Palaeoxantusia fera	Palaeoxantusia	fera	Bridgerian	6	Early Eocene	Eocene	Bridger Fm	Green River	5, Hyopsodus Hill	Unknown	WY	WY			Not enough information	complete left dentary						9.4										76.6645	4.33944	55.1866	106.501	51.3146	Xantusiidae ln(DL) vs. ln(SVL)		228.877	0.228877	-1.47457	231.888	0.231888	-1.4615	1.29829
EPV.58249	DMNH	Xantusiidae		Xantusiidae indet.	Xantusiidae	indet.	Bridgerian	6	Early Eocene	Eocene	Wind River Fm, Lostcabinian	Washakie	115, Buck Springs Quarry (16)	Natrona Co.	WY	Natrona Co., WY	41.9193	-107.353	Georeferenced using GEOLocate	left dentary						9.5										77.3056	4.34777	55.597	107.491	51.8936	Xantusiidae ln(DL) vs. ln(SVL)		230.832	0.230832	-1.46607	233.868	0.233868	-1.453	1.29827
PU 17506	YPM	Xantusiidae		Palaeoxantusia fera	Palaeoxantusia	fera	Bridgerian	6	Early Eocene	Eocene	Bridger Fm	Green River	N-16?	Unknown	WY	WY			Not enough information	left and right dentaries						10.7										84.8922	4.44138	60.4253	119.266	58.8407	Xantusiidae ln(DL) vs. ln(SVL)		253.955	0.253955	-1.3706	257.295	0.257295	-1.35753	1.298
EPV.42626	DMNH	Xantusiidae		Xantusiidae indet.	Xantusiidae	indet.	Bridgerian	6	Early Eocene	Eocene	Wind River Fm, Lostcabinean	Washakie	1307, Buck Springs Quarry W.	Fremont Co.	WY	Fremont Co., WY	42.4111	-108.425	Estimated on map	left maxilla					5.1											52.3635	3.95821	42.7959	64.07	21.2741	Xantusiidae ln(MxL) vs. ln(SVL)		154.808	0.154808	-1.86557	156.847	0.156847	-1.85249	1.2997
EPV.13785	DMNH	Xantusiidae		cf. Xantusia sp.	Xantusia	sp.	Bridgerian	6	Early Eocene	Eocene	Bridger Fm	Washakie	870, Casa de Mono	Sweetwater Co.	WY	Sweetwater Co., WY	41.6407	-108.905	County Centroid	left maxilla					7.5											68.539	4.2274	54.6102	86.0204	31.4102	Xantusiidae ln(MxL) vs. ln(SVL)		204.111	0.204111	-1.58909	206.796	0.206796	-1.57602	1.29865
19026	PTRM	Xantusiidae		Palaeoxantusia borealis	Palaeoxantusia	borealis	Chadronian	9	Late Eocene	Eocene	Chadron Fm	Williston	V89002, Medicine Poll Hills, southwestern ND	Bowman Co.	ND	Bowman Co., ND	46.1364	-103.624	Estimated on map	dentary						7.15										61.8132	4.12412	45.5666	83.8525	38.2859	Xantusiidae ln(DL) vs. ln(SVL)		183.611	0.183611	-1.69494	186.027	0.186027	-1.68186	1.29902
PU 14640	YPM	Xenosauridae		Restes rugosus	Restes	rugosus	Tiffanian	3	Late Paleocene	Paleocene	Polecat Bench Fm	Bighorn	Quarry T57N R100W S21	Park Co.	WY	Park Co., WY	44.9075	-108.934	Georeferenced using GEOLocate	frontal, lf maxilla, rt post mandible, partial dentaries			9.5		9.4	23.5										181.043	5.19874	68.7851	476.508	407.722	Xenosauridae ln(DL) vs. ln(SVL)		640.672	0.640672	-0.445237	554.209	0.554209	-0.590213	15.6011
99234	UCMP	Xenosauridae		Entomophontes incrustatus	Entomophontes	incrustatus	Wasatchian	5	Early Eocene	Eocene	Wasatch Fm	Washakie	V70246, Bitter Creek	Sweetwater Co.	WY	Sweetwater Co., WY	41.5385	-108.534	Estimated on map	dentary						15.4										102.112	4.62607	41.5805	250.762	209.181	Xenosauridae ln(DL) vs. ln(SVL)		358.808	0.358808	-1.02497	310.469	0.310469	-1.16967	15.5697
214638	UCMP	Xenosauridae		Xenosaurus sp.	Xenosaurus	sp.	Wasatchian	5	Early Eocene	Eocene	Wasatch Fm	Washakie	V74022, Turtle Graveyard Sav 1	Sweetwater Co.	WY	Sweetwater Co., WY	41.6407	-108.905	County Centroid	nearly complete frontal			7.4													71.7049	4.27256	32.0496	160.426	128.376	Xenosauridae ln(FrL) vs. ln(SVL)		250.225	0.250225	-1.38539	216.573	0.216573	-1.52983	15.5386
214366	UCMP	Xenosauridae		Xenosaurus sp.	Xenosaurus	sp.	Wasatchian	5	Early Eocene	Eocene	Wasatch Fm	Washakie	V74022, Turtle Graveyard Sav 1	Sweetwater Co.	WY	Sweetwater Co., WY	41.6407	-108.905	County Centroid	nearly complete frontal			7.5													72.7261	4.2867	32.4254	163.115	130.69	Xenosauridae ln(FrL) vs. ln(SVL)		253.872	0.253872	-1.37093	219.726	0.219726	-1.51537	15.5401
294681	UCMP	Xenosauridae		cf. Xenosauridae indet.	cf. Xenosauridae	indet.	Wasatchian	5	Early Eocene	Eocene	Wasatch Fm	Washakie	V71232, Patrick Draw S, Q.2	Sweetwater Co.	WY	Sweetwater Co., WY	41.6407	-108.905	County Centroid	parietal				11												103.37	4.63831	49.4042	216.283	166.879	Xenosauridae ln(PaL) vs. ln(SVL)		363.3	0.3633	-1.01253	314.354	0.314354	-1.15724	15.5705
EPV.9453	DMNH	Xenosauridae		cf. Exostinus sp.	cf. Exostinus	sp.	Bridgerian	6	Early Eocene	Eocene	Bridger Fm B Mbr	Washakie	878, Roadside Blowout	Sweetwater Co.	WY	Sweetwater Co., WY	41.6407	-108.905	County Centroid	frontal			7.6													73.748	4.30065	32.8006	165.813	133.013	Xenosauridae ln(FrL) vs. ln(SVL)		257.521	0.257521	-1.35665	222.882	0.222882	-1.50111	15.5415
432	CM	Xenosauridae		Exostinus serratus	Exostinus	serratus	Orellan	10	Early Oligocene	Oligocene	Brule Fm, Oreodon Beds	Western Great Plains	424: Cottonwood Creek, Badlands at head of	Unknown	NE	NE			Not enough information	right dentary						10.5										60.771	4.10711	26.3505	140.154	113.803	Xenosauridae ln(DL) vs. ln(SVL)		211.18	0.21118	-1.55504	182.809	0.182809	-1.69931	15.5197
[truncated: 1 more columns]
