# Supplementary material for: Body size estimation from isolated fossil bones reveals deep time evolutionary trends in North American lizards
Source: PLoS One. 2024 Jan 5;19(1):e0296318. doi: 10.1371/journal.pone.0296318 (PMC10769094; doi:10.1371/journal.pone.0296318)
Supplement: S2 Dataset — Data for all extant lizard specimens measured. (XLSX) [file pone.0296318.s018.xlsx]

## Sheet: S2 Dataset- Extant Lizard Data
Specimen #	Collection	Family	Subfamily	Binomial	Genus	Species	Locality	County	State/Province	Country	LAT	LONG	Material	Photographed?	Limbs?	Dry or Wet Preserved	Head Length (mm)	ln(HL)	Head Width (mm)	ln(HW)	Frontal Length (mm)	ln(FrL)	Parietal Length (mm)	ln(PaL)	Maxilla Length (mm)	ln(MxL)	Dentary Length (mm)	ln(DL)	Mandible Length (mm)	ln(MnL)	Humerus Length (mm)	ln(HuL)	Radius Length (mm)	ln(RaL)	Femur Length (mm)	ln(FeL)	Tibia Length (mm)	ln(TiL)	Snout-Vent Length (mm)	ln(SVL)	Total Body Length (mm)	ln(TBL)	Notes
R-140067	AMNH	Anguidae	Gerrhonotinae	Abronia campbelli	Abronia	campbelli	Guatemala			Guatemala			skull, skeleton, and skin	yes	both	Dry	25.37	3.23357	13.68	2.61593			10.77	2.37676			16.07	2.77695	24.93	3.21607	13.21	2.58097	8.78	2.17248	14.12	2.64759	8.89	2.18493	114.66	4.74197	260	5.56068	None
191068	MVZ	Anguidae	Gerrhonotinae	Abronia graminea	Abronia	graminea	La Joya	Veracruz	Veracruz	Mexico	19.615	-97.0317	skull and skeleton, on mandibles	yes	both	Dry	27.7	3.32143	16.4	2.79728	8.6	2.15176	13.1	2.57261	10.8	2.37955					12	2.48491			13.5	2.60269			126.7	4.84182
38523	FMNH	Anguidae	Gerrhonotinae	Abronia (= Mesaspis) gadovii	Abronia (= Mesaspis)	gadovii	Mexico, Guerrero, Chilpancingo						skull, mandibles, and forelimb	yes	both	Dry	20.54	3.02237	11.62	2.45273	6.64	1.89311	9.92	2.29455	7.72	2.04381	10.25	2.32728	19.84	2.9877	8.98	2.195	5.8	1.75786									Synonym based on Gutiérrez-Rodríguez et al. 2021
90945	AMNH	Anguidae	Gerrhonotinae	Abronia (= Mesaspis) gadovii levigata	Abronia (= Mesaspis)	gadovii levigata	Mexico						skull, skeleton, and skin	yes	both	Dry	18.04	2.89259	9.1	2.20827					5.92	1.77834	8.07	2.08815	17	2.83321	7.11	1.9615	4.65	1.53687	8.77	2.17134	6.85	1.92425	87.58	4.47255			Synonym based on Gutiérrez-Rodríguez et al. 2021
90944	AMNH	Anguidae	Gerrhonotinae	Abronia (= Mesaspis) gadovii levigata	Abronia (= Mesaspis)	gadovii levigata	Mexico						skull, skeleton, and skin	no	both	Dry	25.7	3.24649	14.36	2.66445									25.65	3.24454									108.22	4.68417			Synonym based on Gutiérrez-Rodríguez et al. 2021
90946	AMNH	Anguidae	Gerrhonotinae	Abronia (= Mesaspis) gadovii levigata	Abronia (= Mesaspis)	gadovii levigata	Mexico						skull, skeleton, and skin	no	both	Dry	15.68	2.75239	8.15	2.09802									15.51	2.74148	8.6	2.15176	6	1.79176	8	2.07944	4.55	1.51513	83.68	4.427			Synonym based on Gutiérrez-Rodríguez et al. 2021
90947	AMNH	Anguidae	Gerrhonotinae	Abronia (= Mesaspis) gadovii levigata	Abronia (= Mesaspis)	gadovii levigata	Mexico						skull, skeleton, and skin	no	both	Dry	18.51	2.91831	9.64	2.26592									17.73	2.87526	8.47	2.13653	5.37	1.68083	9.53	2.25444	5.71	1.74222	90.9	4.50976			Synonym based on Gutiérrez-Rodríguez et al. 2021
90948	AMNH	Anguidae	Gerrhonotinae	Abronia (= Mesaspis) gadovii levigata	Abronia (= Mesaspis)	gadovii levigata	Mexico						skull, skeleton, and skin	no	both	Dry	23.07	3.13853	11.66	2.45616									22.67	3.12104	11.28	2.42303	7.24	1.97962	12.79	2.54866	7.8	2.05412	103.17	4.63638			Synonym based on Gutiérrez-Rodríguez et al. 2021
81318	MVZ	Anguidae	Gerrhonotinae	Abronia (= Mesaspis) monticola	Abronia (= Mesaspis)	monticola	vicinity of Finca Palmira, Volcan Turrialba		Cartago Prov.	Costa Rica	9.96667	-83.7667	skull, skeleton, and skin	yes	both	Dry	15.2	2.7213	6.5	1.8718	5.3	1.66771	7.2	1.97408	6.4	1.8563	7.1	1.96009	14.8	2.69463	7.2	1.97408	4.9	1.58924	8.1	2.09186	5.1	1.62924	70.2	4.25135			Synonym based on Gutiérrez-Rodríguez et al. 2021
81319	MVZ	Anguidae	Gerrhonotinae	Abronia (= Mesaspis) monticola	Abronia (= Mesaspis)	monticola	Central Highlands		Cartago Prov.	Costa Rica			skull, skeleton, and skin	yes	both	Dry	17.6	2.8679	9.1	2.20827	6.7	1.90211	8.6	2.15176	7.3	1.98787	9	2.19722	16.8	2.82138	8.1	2.09186	5	1.60944	8.7	2.16332	5.6	1.72277	77.6	4.35157			Synonym based on Gutiérrez-Rodríguez et al. 2021
191063	MVZ	Anguidae	Gerrhonotinae	Abronia (= Mesaspis) monticola	Abronia (= Mesaspis)	monticola	Villa Mills, Cerro de la Muerte	San José	Cartago Prov.	Costa Rica	9.56667	-83.7167	skull and skeleton	yes	both	Dry	12.8	2.54945	7.2	1.97408	4.6	1.52606	5.8	1.75786	5.5	1.70475	6.6	1.88707	12.5	2.52573	6.3	1.84055	4.4	1.4816	7	1.94591	4.6	1.52606	58.8	4.07414			Synonym based on Gutiérrez-Rodríguez et al. 2021
191064	MVZ	Anguidae	Gerrhonotinae	Abronia (= Mesaspis) monticola	Abronia (= Mesaspis)	monticola	Villa Mills, Cerro de la Muerte	San José	Cartago Prov.	Costa Rica	9.56667	-83.7167	skull and skeleton	yes	both	Dry	12.1	2.49321	6.8	1.91692	4.7	1.54756	5.8	1.75786	5.1	1.62924	6.2	1.82455	11.7	2.45959	5.9	1.77495	3.9	1.36098	6.6	1.88707	4.4	1.4816	59.1	4.07923			Synonym based on Gutiérrez-Rodríguez et al. 2021
90980	AMNH	Anguidae	Gerrhonotinae	Abronia (= Mesaspis) moreleti temporalis	Abronia (= Mesaspis)	moreleti temporalis	Mexico						skull, skeleton, and skin	no	both	Dry	15.65	2.75047	8.1	2.09186									14.6	2.68102	7.27	1.98376	5.18	1.64481	8.03	2.08318	5.22	1.6525	80.7	4.39074			Synonym based on Gutiérrez-Rodríguez et al. 2021
57821	AMNH	Anguidae	Gerrhonotinae	Elgaria coerulea	Elgaria	coerulea	NO DATA			NO DATA			skull and skeleton	yes	both	Dry	34.62	3.54443	15.51	2.74148									33.65	3.51601	16.19	2.78439	11	2.3979	18.1	2.89591	12.28	2.50797	153.94	5.03656
1818	CJB	Anguidae	Gerrhonotinae	Elgaria coerulea	Elgaria	coerulea	USA, Oregon		Oregon	USA			skull and skeleton	no	both	Dry	18.81	2.93439	9.8	2.28238									17.68	2.87243	8.4	2.12823	6.19	1.82294	9.68	2.27006	6.42	1.85942	93	4.5326	139	4.93447
2080	CJB	Anguidae	Gerrhonotinae	Elgaria coerulea	Elgaria	coerulea	USA, California		California	USA			skull and skeleton and skin	no	both	Dry	21.94	3.08831	11.97	2.4824									20.11	3.00122	10.23	2.32532	6.66	1.89612	11.27	2.42214	8.1	2.09186	114	4.7362	277	5.62402
8626	USNM	Anguidae	Gerrhonotinae	Elgaria coerulea	Elgaria	coerulea	USA, California		California	USA			complete skeleton, disarticulated	no	both	Dry	15.75	2.75684	8.19	2.10291									7.79	2.05284	7.01	1.94734	5.76	1.75094	8.99	2.19611	5.62	1.72633
11584	USNM	Anguidae	Gerrhonotinae	Elgaria coerulea	Elgaria	coerulea	NO DATA			NO DATA			complete skeleton	no	both	Dry	17.86	2.88256	8.22	2.10657									16.68	2.81421	7.95	2.07317	6.05	1.80006	9.52	2.25339	5.75	1.7492
313411	USNM	Anguidae	Gerrhonotinae	Elgaria coerulea	Elgaria	coerulea	Seattle	King Co.	Washington	USA			complete skeleton	no	both	Dry	18.57	2.92155	9.49	2.25024									17.35	2.85359	8.63	2.15524	6.1	1.80829	10.28	2.3302	6.55	1.87947	93.66	4.53967	207.55	5.33537
999	MCZ	Anguidae	Gerrhonotinae	Elgaria coerulea	Elgaria	coerulea	San Francisco	San Francisco Co.	California	USA			partial skeleton	Yes	both	Dry	20.9	3.03975	11.4	2.43361	7.3	1.98787	9.5	2.25129	8.2	2.10413	9.9	2.29253	20.3	3.01062	9.4	2.24071	6.2	1.82455	11.5	2.44235
62154	MVZ	Anguidae	Gerrhonotinae	Elgaria coerulea	Elgaria	coerulea	0.7 mi N, 0.44 mi E. Tennessee Cove, 350 ft.	Marin Co.	California	USA	37.8511	-122.542	skull and skeleton	yes	both	Dry	19.2	2.95491	10	2.30259	6.4	1.8563	8.5	2.14007	8.1	2.09186	10.3	2.33214	17.7	2.87356	8.8	2.17475	5.9	1.77495	10.3	2.33214	6.7	1.90211	96.2	4.56643
64204	MVZ	Anguidae	Gerrhonotinae	Elgaria coerulea	Elgaria	coerulea	1/2 mi S Ben Lomond, Hwy 9	Santa Cruz Co.	California	USA	37.0826	-122.086	skull and skeleton	yes	both	Dry	18	2.89037	9.3	2.23001	6	1.79176	7.5	2.0149	7.2	1.97408	10.1	2.31254	16.9	2.82731	8.1	2.09186	5.2	1.64866	9	2.19722	6.1	1.80829	80	4.38203
129981	MVZ	Anguidae	Gerrhonotinae	Elgaria coerulea	Elgaria	coerulea	abandoned Nnike missile site, Tilden Regional Park	Contra Costa Co.	California	USA	37.9003	-122.247	skull, skeleton, and skin	yes	both	Dry	19.1	2.94969	11.2	2.41591	6.5	1.8718	8.8	2.17475	8	2.07944	10.6	2.36085	18.6	2.92316	8.7	2.16332	5.8	1.75786	10.5	2.35138	6.7	1.90211	95.1	4.55493
111598	MVZ	Anguidae	Gerrhonotinae	Elgaria coerulea	Elgaria	coerulea	bottom of Wildcat Canyon, behind El Cerrito, 440 ft. elevation	Contra Costa Co.	California	USA	37.9294	-122.285	skull and skeleton	yes	both	Dry	18.8	2.93386	10	2.30259	6.8	1.91692	8	2.07944	7.7	2.04122	10.8	2.37955	17.8	2.8792	7.8	2.05412	5.7	1.74047	9.8	2.28238	6.7	1.90211	91.8	4.51961
292555	USNM	Anguidae	Gerrhonotinae	Elgaria kingii	Elgaria	kingii	Portal	Cochise Co.	Arizona	USA			complete skeleton	yes	both	Dry	19.47	2.96887	9.06	2.20387			8.2	2.10413	7.9	2.06686	8.52	2.14242	18.04	2.89259	8.25	2.11021	5.56	1.7156	9.88	2.29051	6.88	1.92862	89.12	4.48998	208	5.33754
292554	USNM	Anguidae	Gerrhonotinae	Elgaria kingii	Elgaria	kingii	Portal	Cochise Co.	Arizona	USA			complete skeleton	yes	both	Dry	21.16	3.05211	10.09	2.31154	6.09	1.80665	9.74	2.27624					20.48	3.01945	9.3	2.23001	6.57	1.88251	10.36	2.33795	7.1	1.96009	102	4.62497
79239	MVZ	Anguidae	Gerrhonotinae	Elgaria kingii	Elgaria	kingii	5 mi W Portal, Southwestern Research Station, Chiricahua Mtns, 5400'	Cochise Co.	Arizona	USA	31.8825	-109.203	skull, skeleton, and skin	yes	hindlimbs only	Dry	18.6	2.92316	9.8	2.28238	7.6	2.02815	8.5	2.14007	7.9	2.06686	9.6	2.26176	18.3	2.9069					8.8	2.17475	6.2	1.82455	91.6	4.51743
213084	MVZ	Anguidae	Gerrhonotinae	Elgaria kingii	Elgaria	kingii	Cave Creek Canyon, Chiricahua Mtns, near Southwestern Research Station	Cochise Co.	Arizona	USA	31.8825	-109.203	skull and skeleton	yes	both	Dry	21.3	3.05871	11.3	2.4248	6.1	1.80829	10.1	2.31254	9.6	2.26176	10.8	2.37955	20.8	3.03495	9.1	2.20827	6.5	1.8718	10.6	2.36085	6.7	1.90211	108.3	4.68491
63657	MCZ	Anguidae	Gerrhonotinae	Elgaria multicarinata	Elgaria	multicarinata	Marin Co., CA	Marin Co.	California	USA			partial skeleton	Yes	both	Dry	25.9	3.25424	13.8	2.62467	8.8	2.17475	12.3	2.5096	10.6	2.36085	12.7	2.5416	25.7	3.24649	13.4	2.59525	9.6	2.26176	15.1	2.71469
R-141125	AMNH	Anguidae	Gerrhonotinae	Elgaria multicarinata	Elgaria	multicarinata	NO DATA			NO DATA			skull and partial skeleton	no	both	Dry	12.43	2.52011	5.61	1.72455									10.28	2.3302
1803	CJB	Anguidae	Gerrhonotinae	Elgaria multicarinata	Elgaria	multicarinata	USA, Oregon		Oregon	USA			skull and skeleton	no	both	Dry	20.12	3.00171	10.76	2.37584									19.14	2.95178	8.86	2.18155	6.05	1.80006	10.23	2.32532	6.58	1.88403	92	4.52179	144	4.96981
R-154697	AMNH	Anguidae	Gerrhonotinae	Elgaria multicarinata	Elgaria	multicarinata	USA			USA			skull and partial skeleton	no	both	Dry	20.2	3.00568	11.39	2.43274
11298	USNM	Anguidae	Gerrhonotinae	Elgaria multicarinata	Elgaria	multicarinata	NO DATA			NO DATA			skull, wet body in collection	no	both	Dry	31.73	3.45726	16.72	2.81661									30.69	3.42394
559828	USNM	Anguidae	Gerrhonotinae	Elgaria multicarinata	Elgaria	multicarinata	Santa Barbara	Santa Barbara Co.	California	USA			complete skeleton, skin with attached hemipenes	yes	both	Dry	29.58	3.3871	17.43	2.85819							17.4	2.85647	28.91	3.36419	13.63	2.61227	10.28	2.3302	15.68	2.75239	11.44	2.43712	124.56	4.82479	345.25	5.84427
220196	USNM	Anguidae	Gerrhonotinae	Elgaria multicarinata	Elgaria	multicarinata	Monterey	Monterey Co.	California	USA			complete skeleton	no	both	Dry	30.65	3.42263	17.8	2.8792									29.44	3.38235	13.71	2.61813	9.8	2.28238	15.54	2.74342	9.93	2.29556	132	4.8828	212	5.35659
229771	USNM	Anguidae	Gerrhonotinae	Elgaria multicarinata	Elgaria	multicarinata	Butte	Butte Co.	California	USA			complete skeleton	no	both	Dry	20.25	3.00815	9.89	2.29152											10.41	2.34277	6.98	1.94305	11.38	2.43186	7.9	2.06686	103	4.63473	229	5.43372
559835	USNM	Anguidae	Gerrhonotinae	Elgaria multicarinata	Elgaria	multicarinata	Santa Barbara	Santa Barbara Co.	California	USA			complete skeleton and skin	no	both	Dry	23.38	3.15188	12.72	2.54318									23.58	3.1604	11.93	2.47906	7.87	2.06306	13.34	2.59077	9.03	2.20055	105	4.65396	197	5.2832
559836	USNM	Anguidae	Gerrhonotinae	Elgaria multicarinata	Elgaria	multicarinata	Santa Barbara	Santa Barbara Co.	California	USA			complete skeleton and skin	no	both	Dry	28.98	3.36661	16.87	2.82554									28.48	3.3492	13.61	2.6108	9.44	2.24496	15.5	2.74084	10.84	2.38324	125	4.82831	256	5.54518
559826	USNM	Anguidae	Gerrhonotinae	Elgaria multicarinata	Elgaria	multicarinata	Santa Barbara	Santa Barbara Co.	California	USA			complete skeleton and skin	no	both	Dry	23.98	3.17722	14.24	2.65605									23.79	3.16927	13.42	2.59675	9.05	2.20276	14.3	2.66026	9.47	2.24813	129	4.85981	228	5.42935
12946	MCZ	Anguidae	Gerrhonotinae	Elgaria multicarinata scincicauda	Elgaria	multicarinata scincicauda	Santa Cruz Island	Santa Barbara Co.	California	USA			nearly complete skeleton	Yes	hindlimb	Dry	20.5	3.02042	10.5	2.35138	7.3	1.98787	8.7	2.16332	8.5	2.14007	9.9	2.29253	19.7	2.98062					12.2	2.50144	7.3	1.98787	104	4.64439			SVL from specimen label, not measured
32250	MCZ	Anguidae	Gerrhonotinae	Elgaria multicarinata scincicauda	Elgaria	multicarinata scincicauda	Claremont	Los Angeles Co.	California	USA			skull	Yes	missing	Dry	29.1	3.37074			9.5	2.25129	13.5	2.60269	11.7	2.45959	14.5	2.67415	28.8	3.36038
13783	USNM	Anguidae	Gerrhonotinae	Elgaria multicarinata scincicauda	Elgaria	multicarinata scincicauda	USA, California		California	USA			nearly complete skeleton	no	both	Dry	26.9	3.29213	13.76	2.62177											13.61	2.6108			16.16	2.78254	10.17	2.31944	126	4.83628	326	5.7869
220195	USNM	Anguidae	Gerrhonotinae	Elgaria multicarinata scincicauda	Elgaria	multicarinata scincicauda	USA, Oregon		Oregon	USA			nearly complete skeleton	no	both	Dry	22.75	3.12457	12.67	2.53924									21.47	3.06666	10.07	2.30956	7.97	2.07568	12.39	2.51689	7.58	2.02551
313412	USNM	Anguidae	Gerrhonotinae	Elgaria multicarinata scincicauda	Elgaria	multicarinata scincicauda	USA, Oregon (Jackson)	Jackson Co.	Oregon	USA			complete skeleton, disarticulated	no	both	Dry	22.43	3.1104	12.42	2.51931									21.18	3.05306	10.54	2.35518	6.43	1.86097	12.56	2.53052	7.62	2.03078
R-154696	AMNH	Anguidae	Gerrhonotinae	Elgaria multicarinata webbii	Elgaria	multicarinata webbii	USA			USA			skull and skeleton	no	both	Dry	19.5	2.97041	9.68	2.27006									18.75	2.93119	9.93	2.29556	6.26	1.83418	11.42	2.43537	7.13	1.96431	94.45	4.54807
R-110172	AMNH	Anguidae	Gerrhonotinae	Elgaria multicarinata webbii	Elgaria	multicarinata webbii	San Diego	San Diego Co.	California	USA			skull and skeleton	yes	both	Dry	33.3	3.50556	18.71	2.92906	9.89	2.29152	14.75	2.69124	13.77	2.62249	16.36	2.79484	32.47	3.48032	16.08	2.77758	10.81	2.38047	17.9	2.8848	11.89	2.4757	133.87	4.89687
R-154691	AMNH	Anguidae	Gerrhonotinae	Elgaria multicarinata webbii	Elgaria	multicarinata webbii	USA			USA			skull and skeleton	no	both	Dry	26.96	3.29435	15.04	2.71071									26.36	3.27185	14.19	2.65254	8.74	2.16791	15.52	2.74213	10.6	2.36085
1299	CJB	Anguidae	Gerrhonotinae	Elgaria multicarinata webbii	Elgaria	multicarinata webbii	California		California	USA			skull, skeleton, and skin	yes	both	Dry	30.22	3.4085	16.69	2.81481	9.02	2.19944	12.87	2.5549	13.25	2.584			29.63	3.38879	15.47	2.7389	10.21	2.32337	17.68	2.87243	11.5	2.44235	145	4.97673	347	5.84932
2079	CJB	Anguidae	Gerrhonotinae	Elgaria multicarinata webbii	Elgaria	multicarinata webbii	California		California	USA			skull and skeleton	no	both	Dry	28.04	3.33363	14.68	2.68649									28.04	3.33363	14.69	2.68717	10.15	2.31747	16.12	2.78006	11.22	2.4177	136	4.91265
191079	MVZ	Anguidae	Gerrhonotinae	Elgaria paucicarinata	Elgaria	paucicarinata	La Laguna, Sierra de la Laguna	Baja California Sur	Baja California Sur	Mexico	23.5475	-109.965	skull and skeleton	yes	both	Dry	25.8	3.25037	13.2	2.58022	8.3	2.11626	12.2	2.50144	10.6	2.36085	11.9	2.47654	24.3	3.19048	10.4	2.34181	7	1.94591	12.2	2.50144	7.6	2.02815	117.8	4.76899
191080	MVZ	Anguidae	Gerrhonotinae	Elgaria paucicarinata	Elgaria	paucicarinata	La Laguna, Sierra de la Laguna	Baja California Sur	Baja California Sur	Mexico	23.5475	-109.965	skull and skeleton	yes	both	Dry	22.2	3.10009	11.8	2.4681	7.2	1.97408	10.2	2.32239	8.7	2.16332	11.3	2.4248	21.7	3.07731	9.6	2.26176	6.6	1.88707	11.6	2.45101	7.6	2.02815	103.2	4.63667
213397	FMNH	Anguidae	Gerrhonotinae	Elgaria sp.	Elgaria	sp.	NO DATA			NO DATA			complete skeleton	yes	both	Dry	20.82	3.03591	11.52	2.44408	7.1	1.96009	8.78	2.17248			10.34	2.33602	20.64	3.02723	10.21	2.32337	6.74	1.90806	11.65	2.45531	7.11	1.9615	103.82	4.64266	216.5	5.37759
72638	AMNH	Anguidae	Gerrhonotinae	Gerrhonotus infernalis	Gerrhonotus	infernalis	USA, Texas						skull and skeleton, both partly disarticulated	yes	both	Dry	28	3.3322	14.6	2.68102	9.06	2.20387	11.76	2.4647			14.85	2.698			14.09	2.64547	9.13	2.21157	15.42	2.73567	11.39	2.43274
22452	FMNH	Anguidae	Gerrhonotinae	Gerrhonotus infernalis	Gerrhonotus	infernalis	USA, Texas, Brewster Co.						complete skeleton and skin	yes	both	Dry	37.7	3.62966	19.8	2.98568	10.79	2.37862	16.31	2.79178			18.69	2.92799	36.3	3.59182	15.9	2.76632	11.5	2.44235	17.82	2.88032	11.71	2.46044	163.7	5.09804	293.7	5.68256
106732	AMNH	Anguidae	Gerrhonotinae	Gerrhonotus liocephalus	Gerrhonotus	liocephalus	Mexico						skull and skin	yes	both	Dry	18.2	2.90142	8.6	2.15176	6.24	1.83098			7.89	2.0656	10.2	2.32239	16.97	2.83145									71.1	4.26409
2155	CJB	Anguidae	Gerrhonotinae	Gerrhonotus liocephalus	Gerrhonotus	liocephalus	NO DATA						skull, skeleton, and part of skin	no	both	Dry	34.91	3.55277	18.18	2.90032									33.18	3.50195	15.6	2.74727	11.32	2.42657	17.39	2.8559	11.42	2.43537	154	5.03695	234	5.45532
24514	MCZ	Anguidae	Gerrhonotinae	Gerrhonotus liocephalus loweryi	Gerrhonotus	liocephalus loweryi	Alvarez, San Luis, Potosi			Mexico			nearly complete skeleton	Yes	both	Dry	37	3.61092	21.5	3.06805			12.6	2.5337	18.7	2.92852	18.6	2.92316	38.4	3.64806	14.6	2.68102	10	2.30259	16.4	2.79728	9.9	2.29253
24518	MCZ	Anguidae	Gerrhonotinae	Gerrhonotus liocephalus loweryi	Gerrhonotus	liocephalus loweryi	Alvarez, San Luis, Potosi			Mexico			partial skeleton	Yes	both	Dry					12.7	2.5416	15	2.70805	13.5	2.60269							11.8	2.4681	16.2	2.78501	11.3	2.4248
19061	MCZ	Anguidae	Gerrhonotinae	Gerrhonotus liocephalus loweryi	Gerrhonotus	liocephalus loweryi	Alvarez, San Luis, Potosi			Mexico			partial skeleton	Yes	both	Dry	37.6	3.627	20.8	3.03495	11.8	2.4681	16.7	2.81541	16.1	2.77882	18.9	2.93916	36.9	3.60821	15.8	2.76001	11.4	2.43361			11.4	2.43361
19062	MCZ	Anguidae	Gerrhonotinae	Gerrhonotus liocephalus loweryi	Gerrhonotus	liocephalus loweryi	Alvarez, San Luis, Potosi			Mexico			skull	Yes	no	Dry	33	3.49651	16.9	2.82731	10.1	2.31254	15.6	2.74727	14	2.63906	16.5	2.80336	32.7	3.48738
22105	FMNH	Anguidae	Gerrhonotinae	Gerrhonotus sp.	Gerrhonotus	sp.	NO DATA						skull	yes	both	Dry	19.83	2.9872	10.98	2.39608	7.18	1.9713	8.64	2.1564	7.81	2.0554
22105	FMNH	Anguidae	Gerrhonotinae	Gerrhonotus sp.	Gerrhonotus	sp.	NO DATA						skull	no	both	Dry	19.93	2.99223	10.47	2.34851
13254	FMNH	Anguidae	Diploglossinae	Panolopus (= Celestus) costatus	Panolopus (= Celestus)	costatus	Haiti, between St. Marc & Gonaive			Haiti			complete skeleton and skin	yes	both	Dry	29.66	3.3898	16.45	2.80033	9.28	2.22786	13.06	2.56955	12.63	2.53607	17.6	2.8679	31.04	3.43528	15.23	2.72327	8.99	2.19611	17.97	2.8887	11.29	2.42392	164.66	5.10388			Synonym based on Schools and Hedges 2021
51163	AMNH	Anguidae	Diploglossinae	Panolopus (= Celestus) costatus	Panolopus (= Celestus)	costatus	Dominican Republic			Dominican Republic			skull and skin	yes	both	Dry	17.19	2.84433	8.76	2.1702	5.11	1.6312	7.78	2.05156	6.85	1.92425	9.15	2.21375	17.36	2.85417									76.5	4.33729			Synonym based on Schools and Hedges 2021
259470	USNM	Anguidae	Diploglossinae	Panolopus (= Celestus) costatus oriestes	Panolopus (= Celestus)	costatus oreistes	Dominican Republic			Dominican Republic			complete skeleton and skin	yes	both	Dry	19.28	2.95907	10.27	2.32923			8.3	2.11626	8.03	2.08318	11.81	2.46895	19.05	2.94707	9.12	2.21047	5.93	1.78002	10.86	2.38509	6.67	1.89762	87.25	4.46878			Synonym based on Schools and Hedges 2021
137675	MVZ	Iguania	Corytophanidae	Basiliscus basiliscus	Basiliscus	basiliscus	From a dealer in Oakland						skeleton and skin	yes	yes	Dry	39.6	3.67883	22.3	3.10459	14.8	2.69463	16.4	2.79728	20.5	3.02042	25.8	3.25037	42.8	3.75654	25.4	3.23475	17.5	2.8622	47.7	3.86493	40.4	3.69883	163.6	5.09742
79579	MVZ	Iguania	Corytophanidae	Basiliscus basiliscus	Basiliscus	basiliscus	0.6 km S. Bagaces	Guanacaste	Guanacaste	Costa Rica			skeleton and skin	yes	yes	Dry	37.7	3.62966	22	3.09104	15.5	2.74084	15.1	2.71469	20	2.99573	24.4	3.19458	39.1	3.66612	27.4	3.31054	17.4	2.85647	46	3.82864	38.1	3.64021	160.7	5.07954			female
222439	MVZ	Iguania	Corytophanidae	Basiliscus vittatus	Basiliscus	vittatus	No locality data						skeleton	yes	yes	Dry	40.5	3.7013	22.4	3.10906	16.5	2.80336	16.7	2.81541	21.3	3.05871	28	3.3322	45.1	3.80888	28.4	3.34639	18.6	2.92316	47.3	3.85651	40.6	3.70377	170.5	5.13874			male
78382	MVZ	Iguania	Corytophanidae	Basiliscus vittatus	Basiliscus	vittatus	Tchuantapoc, 4 mi E, via Hwy 190 100' +/-	Oaxaca	Oaxaca	Mexico			skeleton and skin	yes	yes	Dry	34.7	3.54674	18.2	2.90142	13.2	2.58022	14.2	2.65324	18	2.89037	23.1	3.13983	35.4	3.56671	22.8	3.12676	16.3	2.79117	41.8	3.7329	36.3	3.59182	146.7	4.98839			female
78381	MVZ	Iguania	Corytophanidae	Basiliscus vittatus	Basiliscus	vittatus	4 mi E Tehuantepec, via Hwy 190	Oaxaca	Oaxaca	Mexico			skeleton and skin	yes	yes	Dry	33.6	3.51453	18.8	2.93386	12.9	2.55723	13.3	2.58776	18.8	2.93386	22.9	3.13114	36.5	3.59731	23.8	3.16969	16.1	2.77882	42.6	3.75185	38.1	3.64021	143.6	4.96703
67729	MVZ	Iguania	Iguanidae	Conolophus subcristatus	Conolophus	subcristatus	Islas Plaza	Indefatigable Is.	Galápagos	Ecuador			skeleton	yes	yes	Dry	56.5	4.03424	40.4	3.69883	17.6	2.8679	22.6	3.11795	28.7	3.3569	35.9	3.58074	61.2	4.11415	52.2	3.95508	37.1	3.61362	59.6	4.08766	45.4	3.81551	310.5	5.73818
67730	MVZ	Iguania	Iguanidae	Conolophus subcristatus	Conolophus	subcristatus	Islas Plaza	Indefatigable Is.	Galápagos	Ecuador			skeleton	yes	yes	Dry	61.3	4.11578	46	3.82864	18.4	2.91235	25.3	3.2308	30.1	3.40453	37.7	3.62966	64.2	4.162	57.4	4.05004	39	3.66356	67.5	4.21213	49.9	3.91002	333.3	5.80904
77314	MVZ	Iguania	Iguanidae	Conolophus subcristatus	Conolophus	subcristatus	South Plaza Island, near Santa Cruz	South Plaza Island, near Santa Cruz	Galápagos	Ecuador			skeleton	yes	yes	Dry	57.7	4.05526	40.2	3.69387	18.1	2.89591	23.3	3.14845	28.6	3.35341	36.5	3.59731	62	4.12713	51.7	3.94546	33.9	3.52342	61.3	4.11578	45.2	3.8111	311.7	5.74204
67727	MVZ	Iguania	Iguanidae	Conolophus subcristatus	Conolophus	subcristatus	Conway Bay	Indefatigable Is.	Galápagos	Ecuador			skeleton	yes	yes	Dry	88.7	4.48526	75.4	4.32281	22.7	3.12236	39.8	3.68387	42.4	3.74715	53.8	3.98527	102.8	4.63279	89.5	4.49424	61.4	4.11741	103.7	4.6415	75.4	4.32281	528.7	6.27042
77316	MVZ	Iguania	Iguanidae	Conolophus subcristatus	Conolophus	subcristatus	South Plaza Island, near Santa Cruz	South Plaza Island, near Santa Cruz	Galápagos	Ecuador			skeleton and skin	yes	yes	Dry	72.4	4.28221	56.3	4.03069	21.3	3.05871	33.3	3.50556	37.1	3.61362	45.1	3.80888	79.4	4.3745	69.6	4.24276	48.2	3.87536	79.4	4.3745	59.2	4.08092	390.4	5.96717
40117	MVZ	Iguania	Iguanidae	Ctenosaura similus	Ctenosaura	similus	Morazán	Morazán	N/A	El Salvador			skin and skull	yes	no	Dry	56.1	4.02714	30.2	3.40784	29.1	3.37074	16.4	2.79728	32.7	3.48738	37.9	3.63495	62.7	4.13836									290	5.66988
79581	MVZ	Iguania	Iguanidae	Ctenosaura similus	Ctenosaura	similus	Guanacaste	Guanacaste	N/A	Costa Rica			skin and skeleton	yes	yes	Dry	35.6	3.57235	20.9	3.03975	18.7	2.92852	10.5	2.35138	18.7	2.92852	19.8	2.98568	38.6	3.65325	25.6	3.24259	16.7	2.81541	32.1	3.46886	28.6	3.35341	154.2	5.03825
79582	MVZ	Iguania	Iguanidae	Ctenosaura similus	Ctenosaura	similus	Guanacaste	Guanacaste	N/A	Costa Rica			skin and skeleton	yes	yes	Dry	37	3.61092	23.9	3.17388	20.1	3.00072	11.3	2.4248	20	2.99573	20.2	3.00568	39.4	3.67377	26.7	3.28466	17	2.83321	34	3.52636	28.7	3.3569	185.3	5.22198
79580	MVZ	Iguania	Iguanidae	Ctenosaura similus	Ctenosaura	similus	Guanacaste	Guanacaste	N/A	Costa Rica			skeleton	yes	yes	Dry	60	4.09434	35.6	3.57235	31.7	3.45632	22.6	3.11795	31.2	3.44042	36.5	3.59731	68	4.21951	44.2	3.78872	29.4	3.38099	55.9	4.02356	44.7	3.79997	280	5.63479
67819	MVZ	Iguania	Iguanidae	Dipsosaurus dorsalis	Dipsosaurus	dorsalis	5 mi E Julio	Riverside Co.	CA	USA			skeleton and skin	yes	yes	Dry	24.6	3.20275	18.9	2.93916	10.8	2.37955	9.1	2.20827	11.6	2.45101	17.1	2.83908	26.7	3.28466	19	2.94444	13.2	2.58022	25.8	3.25037	23.5	3.157	137.6	4.92435
67820	MVZ	Iguania	Iguanidae	Dipsosaurus dorsalis	Dipsosaurus	dorsalis	5 mi E Julio	Riverside Co.	CA	USA			skeleton and skin	yes	yes	Dry	23.2	3.14415	15.6	2.74727	9.3	2.23001	8.5	2.14007	10.8	2.37955	14.6	2.68102	24.3	3.19048	18.5	2.91777	12.5	2.52573	25.2	3.22684	22.3	3.10459	123.2	4.81381	360	5.8861
137710	MVZ	Iguania	Iguanidae	Dipsosaurus dorsalis	Dipsosaurus	dorsalis	E. base of Newberry Mtn.	San Bernardino Co.	CA	USA			skeleton	yes	yes	Dry	22.4	3.10906	15.8	2.76001	9.9	2.29253			11.1	2.40695	14	2.63906	23	3.13549	16.6	2.8094	11.8	2.4681	22.6	3.11795	21.2	3.054	118.4	4.77407			Frontal isolated, skull very delicate
137677	MVZ	Iguania	Iguanidae	Dipsosaurus dorsalis	Dipsosaurus	dorsalis	3 mi W of Cuevas on road to La Ribera	Baja California Sur	Baja California Sur	Mexico			skeleton	yes	yes	Dry	22.9	3.13114	17	2.83321	10.3	2.33214	9	2.19722	11.8	2.4681	15.3	2.72785	22.7	3.12236	17.3	2.85071	12.9	2.55723	24	3.17805	22.2	3.10009	124.9	4.82751
58577	MVZ	Iguania	Iguanidae	Dipsosaurus dorsalis	Dipsosaurus	dorsalis	1000 Palms	Riverside Co.	CA	USA			skeleton	yes	yes	Dry	23.2	3.14415	17.2	2.84491	9.4	2.24071	8.6	2.15176	10.9	2.38876	15.1	2.71469	24.2	3.18635	18.2	2.90142	12.5	2.52573	24.6	3.20275	22.3	3.10459	129.2	4.86136
40653	MVZ	Iguania	Iguanidae	Iguana iguana	Iguana	iguana	Morazán	Morazán	N/A	El Salvador			skeleton	yes	yes	Dry	56.8	4.03954	32.3	3.47507	30.4	3.41444	22.1	3.09558	32	3.46574	31.4	3.44681	62.9	4.14155	54.2	3.99268	38.2	3.64284	66.7	4.2002	51.2	3.93574	310	5.73657
222447	MVZ	Iguania	Iguanidae	Iguana iguana	Iguana	iguana	Morazán	Morazán	N/A	El Salvador			skeleton	yes	yes	Dry	90.3	4.50314	58.5	4.06903	40.5	3.7013	37.1	3.61362	50.3	3.91801	50.8	3.9279	104.2	4.64631	74.7	4.31348	51.9	3.94932	87.1	4.46706	63.1	4.14472	557	6.32257
137674	MVZ	Iguania	Iguanidae	Iguana iguana	Iguana	iguana	purchased from dealer in Oakland	N/A	N/A	N/A			skin and skeleton	yes	yes	Dry	30.5	3.41773	19.5	2.97041	22.8	3.12676	11	2.3979	15.8	2.76001	16.4	2.79728	30.4	3.41444	27.2	3.30322	18.1	2.89591	33	3.49651	25.8	3.25037	130.2	4.86907
79584	MVZ	Iguania	Iguanidae	Iguana iguana	Iguana	iguana	Guanacaste	Guanacaste	N/A	Costa Rica			skeleton	yes	yes	Dry	57.2	4.04655	33.4	3.50856	29.7	3.39115	18.6	2.92316	33.4	3.50856	33.6	3.51453	63.2	4.1463	60.9	4.10923	42.6	3.75185	72.8	4.28772	57.1	4.0448	326.5	5.78843
78384	MVZ	Iguania	Iguanidae	Iguana iguana	Iguana	iguana	Nayarit	N/A	N/A	Mexico			skeleton	yes	yes	Dry	44.6	3.79773	26.1	3.26194	25.7	3.24649	13.7	2.6174	25.3	3.2308	24.4	3.19458	46	3.82864	42.2	3.74242	29.2	3.37417	50.5	3.92197	39.1	3.66612	220.3	5.39499
140962	UCMP	Iguania	Iguanidae	Iguana iguana	Iguana	iguana	no data	no data	no data	no data			partial skeleton	yes	no	Dry					13.7	2.6174	8.3	2.11626	17.9	2.8848	20.7	3.03013			25.9	3.25424							181	5.1985	666	6.50129
140949	UCMP	Iguania	Iguanidae	Iguana iguana	Iguana	iguana	South America	N/A	N/A	South America			skeleton	yes	yes	Dry	21.2	3.054	12.7	2.5416	8.4	2.12823	4.7	1.54756	10.1	2.31254	13.9	2.63189	20.2	3.00568	14.3	2.66026	10.2	2.32239	19	2.94444	13.8	2.62467	94	4.54329	259	5.55683
140856	UCMP	Iguania	Iguanidae	Iguana iguana	Iguana	iguana	no data	no data	no data	no data			skeleton	yes	yes	Dry	20.9	3.03975	12	2.48491	7.9	2.06686	5.2	1.64866	7.3	1.98787	11.4	2.43361	20.1	3.00072	15.5	2.74084	11.3	2.4248	20.8	3.03495	17.1	2.83908	104	4.64439	364	5.89715
140950	UCMP	Iguania	Iguanidae	Iguana iguana	Iguana	iguana	no data	no data	no data	no data			skeleton	yes	yes	Dry					22	3.09104	18.1	2.89591	28.4	3.34639	33.2	3.50255			42.3	3.74479			55	4.00733			249	5.51745	108	4.68213
M-9446	TMM	Iguania	Iguanidae	Iguana iguana	Iguana	iguana	No data						skeleton	yes	yes	Dry	65.9	4.18814	39.4	3.67377	25.1	3.22287	24.1	3.18221	37	3.61092	47.8	3.86703	73.3	4.29456	67	4.20469	44.8	3.80221	79.7	4.37827	62.7	4.13836	385	5.95324			female; captive pet
92954	MVZ	Iguania	Liolaemidae	Liolaemus buergeri	Liolaemus	buergeri	Valle Hermosa	Mendoza Pr.	Mendoza Pr.	Argentina			skeleton and skin	yes	yes	Dry	18.3	2.9069	13.5	2.60269	7.2	1.97408	7.4	2.00148	9.2	2.2192	13.8	2.62467	18.8	2.93386	12.3	2.5096	8.5	2.14007	14.5	2.67415	11.4	2.43361	90.3	4.50314
92955	MVZ	Iguania	Liolaemidae	Liolaemus buergeri	Liolaemus	buergeri	Valle Hermosa	Mendoza Pr.	Mendoza Pr.	Argentina			skeleton and skin	yes	yes	Dry	17.8	2.8792	13	2.56495	6.7	1.90211	7.1	1.96009	9.1	2.20827	12.2	2.50144	18.4	2.91235	11.6	2.45101	8	2.07944	13.5	2.60269	10.4	2.34181	88.8	4.48639
92956	MVZ	Iguania	Liolaemidae	Liolaemus buergeri	Liolaemus	buergeri	Valle Hermosa	Mendoza Pr.	Mendoza Pr.	Argentina			skeleton and skin	yes	yes	Dry	17.7	2.87356	13	2.56495	7.1	1.96009	6.9	1.93152	8.9	2.18605	13	2.56495	18	2.89037	12	2.48491	8	2.07944	13.7	2.6174	11.2	2.41591	89.7	4.49647
92957	MVZ	Iguania	Liolaemidae	Liolaemus buergeri	Liolaemus	buergeri	Valle Hermosa	Mendoza Pr.	Mendoza Pr.	Argentina			skeleton and skin	yes	yes	Dry	17.4	2.85647	12.4	2.5177	6.6	1.88707	6.4	1.8563	8.8	2.17475	11.9	2.47654	17.7	2.87356	11.2	2.41591	7.8	2.05412	13.9	2.63189	10.8	2.37955	88.4	4.48187
92958	MVZ	Iguania	Liolaemidae	Liolaemus buergeri	Liolaemus	buergeri	Valle Hermosa	Mendoza Pr.	Mendoza Pr.	Argentina			skeleton and skin	yes	yes	Dry	15	2.70805	10.2	2.32239	5.9	1.77495	6.2	1.82455	7.4	2.00148	10	2.30259	14.9	2.70136	9.7	2.27213	6.3	1.84055	10.9	2.38876	9	2.19722	67	4.20469
93043	MVZ	Iguania	Liolaemidae	Liolaemus elongatus	Liolaemus	elongatus	dept. Malarque	Mendoza Pr.	Mendoza Pr.	Argentina			skeleton and skin	yes	yes	Dry	15.6	2.74727	10.5	2.35138	5.4	1.6864	6	1.79176	7.1	1.96009	9.5	2.25129	15.7	2.75366	9.8	2.28238	6.5	1.8718	12.5	2.52573	9.9	2.29253	65.6	4.18358
93044	MVZ	Iguania	Liolaemidae	Liolaemus elongatus	Liolaemus	elongatus	dept. Malarque	Mendoza Pr.	Mendoza Pr.	Argentina			skeleton and skin	yes	yes	Dry	20.2	3.00568	14.1	2.64617	7.3	1.98787	8.1	2.09186	9.6	2.26176	13.6	2.61007	20.5	3.02042	12.2	2.50144	8.2	2.10413	15.5	2.74084	12.8	2.54945	87.2	4.4682
93045	MVZ	Iguania	Liolaemidae	Liolaemus elongatus	Liolaemus	elongatus	dept. Malarque	Mendoza Pr.	Mendoza Pr.	Argentina			skeleton and skin	yes	yes	Dry	19.4	2.96527	13.2	2.58022	6.9	1.93152	8.2	2.10413	8.9	2.18605	14	2.63906	19.3	2.96011	12.9	2.55723	8.9	2.18605	17.1	2.83908	13	2.56495	93.4	4.53689
93048	MVZ	Iguania	Liolaemidae	Liolaemus elongatus	Liolaemus	elongatus	dept. Malarque	Mendoza Pr.	Mendoza Pr.	Argentina			skeleton and skin	yes	yes	Dry	19.9	2.99072	14.2	2.65324	7.9	2.06686	8.1	2.09186	10.1	2.31254	14.6	2.68102	20.2	3.00568	12	2.48491	8.3	2.11626	15.4	2.73437	13.2	2.58022	85.9	4.45318
93049	MVZ	Iguania	Liolaemidae	Liolaemus elongatus	Liolaemus	elongatus	dept. Malarque	Mendoza Pr.	Mendoza Pr.	Argentina			skeleton and skin	yes	yes	Dry	21.1	3.04927	15.2	2.7213	7.7	2.04122	8.9	2.18605	10.5	2.35138	14.8	2.69463	21.5	3.06805	12.4	2.5177	9.3	2.23001	16.4	2.79728	13.1	2.57261	91.1	4.51196
67881	MVZ	Iguania	Iguanidae	Sauromalus ater	Sauromalus	ater	San Bernadino	San Bernadino Co.	California	USA			skeleton and skin	yes	yes	Dry	24.5	3.19867	17.3	2.85071	13.1	2.57261	7.6	2.02815	12.7	2.5416	13.6	2.61007	26.6	3.28091	20.8	3.03495	12.7	2.5416	23.4	3.15274	17.3	2.85071	128.8	4.85826
64372	MVZ	Iguania	Iguanidae	Sauromalus ater	Sauromalus	ater	San Diego	San Diego Co.	California	USA			skeleton	yes	yes	Dry	33.4	3.50856	25.2	3.22684	17	2.83321	13.1	2.57261	18.8	2.93386	17.4	2.85647	35.2	3.56105	27.9	3.32863	18.2	2.90142	32.5	3.48124	25	3.21888	181	5.1985
77039	MVZ	Iguania	Iguanidae	Sauromalus ater	Sauromalus	ater	San Bernadino	San Bernadino Co.	California	USA			skeleton	yes	yes	Dry	29.8	3.39451	22.6	3.11795	14.7	2.68785	11.4	2.43361	15.1	2.71469	14.8	2.69463	32.4	3.47816	24	3.17805	15.1	2.71469	27.4	3.31054	23.3	3.14845	122	4.80402
64371	MVZ	Iguania	Iguanidae	Sauromalus ater	Sauromalus	ater	San Diego, CA	San Diego Co.	California	USA			skeleton	yes	yes	Dry	37.3	3.61899	30.3	3.41115	19.4	2.96527	13.3	2.58776	18	2.89037	18.4	2.91235	40.9	3.71113	32.2	3.47197	19.8	2.98568	36.7	3.60278	27	3.29584	182	5.20401
52505	MVZ	Iguania	Iguanidae	Sauromalus ater	Sauromalus	ater	San Bernadino, CA	San Bernadino Co.	California	USA			skeleton	yes	yes	Dry	37.9	3.63495	30.3	3.41115	19.8	2.98568	13.8	2.62467	16.3	2.79117	19.4	2.96527	32.6	3.48431	33	3.49651	20.4	3.01553	37.3	3.61899	28.2	3.33932	183	5.20949
39242	MVZ	Iguania	Phrynosomatidae	Sceloporus magister	Sceloporus	magister	14 mi N Independence	Inyo Co.	CA	USA			skeleton and skin	yes	yes	Dry	22.6	3.11795	17.6	2.8679	9.3	2.23001	9.2	2.2192	11.1	2.40695	16.7	2.81541	22.8	3.12676	16.7	2.81541	12.3	2.5096	20.6	3.02529	16.2	2.78501	97.6	4.58088
77037	MVZ	Iguania	Phrynosomatidae	Sceloporus magister	Sceloporus	magister	Mojave River Bridge, Oro Grande	San Bernardino Co.	CA	USA			skeleton	yes	yes	Dry	15.3	2.72785	11.1	2.40695	7	1.94591	6.2	1.82455	8.2	2.10413	10.9	2.38876	15.4	2.73437	11.2	2.41591	8.5	2.14007	14.2	2.65324	12.1	2.49321	65.3	4.17899
58571	MVZ	Iguania	Phrynosomatidae	Sceloporus occidentalis	Sceloporus	occidentalis	49 Palms Canyon	San Bernardino Co.	CA	USA			skeleton	yes	yes	Dry	17.4	2.85647	13.7	2.6174	7.5	2.0149	7.1	1.96009	8.2	2.10413	12.8	2.54945	17.7	2.87356	13.6	2.61007	10.8	2.37955	17.1	2.83908	14.7	2.68785	75.4	4.32281			male
64195	MVZ	Iguania	Phrynosomatidae	Sceloporus occidentalis	Sceloporus	occidentalis	San Leandro	Alameda Co.	CA	USA			skeleton	yes	yes	Dry	13.9	2.63189	9.9	2.29253	6.5	1.8718	5	1.60944	6.5	1.8718	9.2	2.2192	13.3	2.58776	9.2	2.2192	6.8	1.91692	11.6	2.45101	9.7	2.27213	56.9	4.0413
64196	MVZ	Iguania	Phrynosomatidae	Sceloporus occidentalis	Sceloporus	occidentalis	San Leandro	Alameda Co.	CA	USA			skeleton	yes	yes	Dry	15.1	2.71469	11.3	2.4248	7	1.94591	5.9	1.77495	7.8	2.05412	10.6	2.36085	15.2	2.7213	10.5	2.35138	8.1	2.09186	13.4	2.59525	11.5	2.44235	65.1	4.17592
111597	MVZ	Iguania	Phrynosomatidae	Sceloporus occidentalis	Sceloporus	occidentalis	Park Road, Richmond	Contra Costa Co.	CA	USA			skeleton	yes	yes	Dry	15.8	2.76001	12.4	2.5177	7.4	2.00148	6.1	1.80829	8	2.07944	11.4	2.43361	15.9	2.76632	11.1	2.40695	7.9	2.06686	14.3	2.66026	11.6	2.45101	70.8	4.25986
265556	MVZ	Iguania	Phrynosomatidae	Sceloporus occidentalis	Sceloporus	occidentalis	Piute Mountain Rd., ca 2.5 mi W junction of Piute Mountain Rd. and Kelso Valley Rd.	Kern Co.	CA	USA			skeleton	yes	yes	Dry	18.3	2.9069	14.5	2.67415	7.7	2.04122	6.6	1.88707	9.3	2.23001	12	2.48491	18.3	2.9069	14	2.63906	9.8	2.28238	17.9	2.8848	14.2	2.65324	82.3	4.41037
240993	MVZ	Iguania	Phrynosomatidae	Sceloporus occidentalis	Sceloporus	occidentalis	ca 0.5 mi E Glen Aulin along trail, Yosemite National Park	Tuolumne Co.	CA	USA			skeleton	yes	yes	Dry	16.9	2.82731	12.3	2.5096	7.3	1.98787	6.5	1.8718	8.3	2.11626	11.8	2.4681	16.3	2.79117	11.3	2.4248	8.6	2.15176	14.5	2.67415	11.9	2.47654	74.9	4.31615	150.9	5.01662
R-154849	AMNH	Iguania	Phrynosomatidae	Urosaurus ornatus ornatus	Urosaurus	ornatus ornatus	Austin	Travis Co.	Texas	USA			skeleton	yes	yes	Dry	11	2.3979	7.1	1.96009	4.2	1.43508	4.2	1.43508	5.3	1.66771	7.5	2.0149	10.3	2.33214	7.2	1.97408	5.5	1.70475	9	2.19722	7.3	1.98787	40	3.68888
R-154850	AMNH	Iguania	Phrynosomatidae	Urosaurus ornatus ornatus	Urosaurus	ornatus ornatus	104 mi SE of San Luis		Sonora	Mexico			skeleton	yes	yes	Dry	11.8	2.4681	7.7	2.04122	5.2	1.64866	4.5	1.50408	5.5	1.70475	7.3	1.98787	11.2	2.41591					9.1	2.20827	7.4	2.00148	49	3.89182
R-154851	AMNH	Iguania	Phrynosomatidae	Urosaurus ornatus ornatus	Urosaurus	ornatus ornatus	Mexico			Mexico			skeleton	yes	yes	Dry	11.8	2.4681	7.5	2.0149	4.5	1.50408	4.3	1.45862	5.4	1.6864	7.2	1.97408	11.2	2.41591	7.9	2.06686	5.7	1.74047	9.7	2.27213	7.5	2.0149	45	3.80666
R-140794	AMNH	Scincidae		Corucia zebrata	Corucia	zebrata	Bronx Zoo	N/A	N/A	N/A			skeleton	yes	yes	Dry	56.5	4.03424	43.6	3.77506			25	3.21888	23.1	3.13983	31.2	3.44042	51.4	3.93964	39.7	3.68135	22.9	3.13114	40.6	3.70377	22.5	3.11352	311.5	5.7414	677	6.51767
R-99682	AMNH	Scincidae		Eumeces algeriensis	Eumeces	algeriensis	No data	No data	No data	No data			skeleton	yes	yes	Dry	35.9	3.58074	22.9		12.5	2.52573	14.7	2.68785	17.5	2.8622	23.9	3.17388	36.8	3.6055	19.9	2.99072	12.6	2.5337	22.5	3.11352	13.5	2.60269	176	5.17048
R-155172	AMNH	Scincidae		Eumeces copei	Eumeces	copei	Mexico			Mexico			skeleton	yes	yes	Dry	11.2	2.41591	5.9	1.77495	4.3	1.45862	4.1	1.41099	4.9	1.58924	6.2	1.82455	10.3	2.33214	4.9	1.58924	3.1	1.1314	6.3	1.84055	3.8	1.335	51	3.93183
R-73765	AMNH	Scincidae		Eumeces copei	Eumeces	copei	NW slope, Nevado de Toluca		State of Mexico	Mexico			skeleton	yes	yes	Dry	11.3	2.4248	6.1	1.80829			4.6	1.52606	4.8	1.56862	6.3	1.84055	10.5	2.35138									45.3	3.81331
R-136280	AMNH	Scincidae		Eumeces fasciatus	Eumeces	fasciatus	Southington, east side of Compounce Mtn, 600-650'	Hartford Co.	Connecticut	USA			skeleton	yes	yes	Dry	17.2	2.84491	9.7	2.27213					7.2	1.97408	13.4	2.59525	16.8	2.82138					10.6	2.36085			75	4.31749
R-95970	AMNH	Scincidae		Eumeces fasciatus	Eumeces	fasciatus	Cape May Co., NJ	Cape May Co.	New Jersey	USA			skeleton	yes	yes	Dry	13.1	2.57261	7.6	2.02815	4.2	1.43508	5	1.60944	6.1	1.80829	8	2.07944	11.8	2.4681	7.1	1.96009	4.6	1.52606	8.6	2.15176	5.6	1.72277	55	4.00733
R-92742	AMNH	Scincidae		Eumeces fasciatus	Eumeces	fasciatus	3 mi east of Millsboro	Sussex Co.	Delaware	USA			skeleton	yes	yes	Dry	17.6	2.8679	12.3	2.5096					8.3	2.11626	10.5	2.35138	17.3	2.85071	8.3	2.11626	5.3	1.66771	10.1	2.31254	6.5	1.8718	71	4.26268
R-102250	AMNH	Scincidae		Eumeces inexpectatus	Eumeces	inexpectatus	Monaskon	Lancaster Co.	Virginia	USA			skeleton	yes	yes	Dry	13.7	2.6174	7.9	2.06686	5.5	1.70475	5.4	1.6864	6.7	1.90211	8.6	2.15176	12.8	2.54945	7.3	1.98787	4.6	1.52606	8.6	2.15176	5.8	1.75786	64	4.15888
R-128576	AMNH	Scincidae		Eumeces laticeps	Eumeces	laticeps	Spring Bluff	Glynn Co.	Georgia	USA			skeleton	yes	yes	Dry	29.2	3.37417			11.8	2.4681	12.9	2.55723	13.6	2.61007	17.1	2.83908	29.7	3.39115	14.6	2.68102			16.7	2.81541	11.1	2.40695	121	4.79579			female
M-3475	TMM	Scincidae		Eumeces obsoletus	Eumeces	obsoletus	No data	No data	No data	No data			skeleton	yes	yes	Dry	17.8	2.8792	11.3	2.4248	7.8	2.05412	7.3	1.98787	8.8	2.17475	10	2.30259	17	2.83321	9.3	2.23001	6	1.79176	10.6	2.36085	7	1.94591	88	4.47734	223	5.40717
M-3481	TMM	Scincidae		Eumeces obsoletus	Eumeces	obsoletus	No data	No data	No data	No data			skeleton	yes	yes	Dry	16.9	2.82731	10.2	2.32239	6.7	1.90211	7.4	2.00148	9.1	2.20827					8.3	2.11626			9.8	2.28238	6.5	1.8718	84	4.43082	185	5.22036
R-68919	AMNH	Scincidae		Eumeces obsoletus	Eumeces	obsoletus	Lawrence	Douglas Co.	Kansas	USA			skeleton	yes	yes	Dry	23.1	3.13983	14.2	2.65324	9.1	2.20827	9.6	2.26176	11.1	2.40695	14.1	2.64617	22.9	3.13114	12.8	2.54945	7.6	2.02815	14.3	2.66026	9	2.19722	106	4.66344
R-70090	AMNH	Scincidae		Eumeces obsoletus	Eumeces	obsoletus	2 mi south of Blue Rapids	Marshall Co.	Kansas	USA			skeleton	yes	yes	Dry	22.6	3.11795	14.7	2.68785	8.5	2.14007	9	2.19722	10	2.30259	13.3	2.58776	22.5	3.11352	12.7	2.5416	7.5	2.0149	14.1	2.64617	9.1	2.20827	117	4.76217
R-70106	AMNH	Scincidae		Eumeces obsoletus	Eumeces	obsoletus	2 mi south of Blue Rapids	Marshall Co.	Kansas	USA			skeleton	yes	yes	Dry	22.9	3.13114	14.7	2.68785	9.8	2.28238	10.1	2.31254	10.1	2.31254	13.4	2.59525	22.4	3.10906	12.1	2.49321	7.7	2.04122	13.7	2.6174	9.2	2.2192	113	4.72739
R-110169	AMNH	Scincidae		Eumeces schneiderii	Eumeces	schneiderii	Pakistan			Pakistan			skeleton	yes	yes	Dry	23.8	3.16969	14.8	2.69463	9.6	2.26176	9.6	2.26176	9	2.19722	13.2	2.58022	24.1	3.18221	13.6	2.61007	8.7	2.16332	16.4	2.79728	11.6	2.45101	118	4.77068	236	5.46383
R-57864	AMNH	Scincidae		Eumeces schneiderii	Eumeces	schneiderii	No data	No data	No data	No data			skeleton	yes	yes	Dry	40.7	3.70623	26	3.2581	16.6	2.8094	17.9	2.8848	18.6	2.92316	26.4	3.27336	42	3.73767	20.8	3.03495	13.6	2.61007	24.4	3.19458	14.3	2.66026	186	5.22575
R-99683	AMNH	Scincidae		Eumeces taeniolatus	Eumeces	taeniolatus	Deh Amilano Kharthor, 30 mi. N of Karachi			Pakistan			skeleton	yes	yes	Dry	21.7	3.07731	9	2.19722			9.1	2.20827	8.1	2.09186	11	2.3979	19.7	2.98062	10.5	2.35138			11.3	2.4248	7.4	2.00148	94	4.54329
R-155189	AMNH	Scincidae		Eumeces tetragrammus	Eumeces	tetragrammus	USA			USA			skeleton	yes	yes	Dry	9.8	2.28238	5	1.60944	4.5	1.50408	3.5	1.25276	4	1.38629	6.2	1.82455	8.6	2.15176	4.5	1.50408	3.3	1.19392	5.2	1.64866	3.3	1.19392	44	3.78419
R-155174	AMNH	Scincidae		Eumeces tetragrammus brevilineatus	Eumeces	tetragrammus brevilineatus	USA			USA			skeleton	yes	yes	Dry	9.3	2.23001	4.8	1.56862	3.9	1.36098	3.3	1.19392	3.8	1.335	5.3	1.66771	8	2.07944					4.8	1.56862	2.9	1.06471	40	3.68888
R-141128	AMNH	Scincidae		Mabuya mabouia	Mabuya	mabouia	No data	No data	No data	No data			skeleton	yes	yes	Dry	22.4	3.10906	11.1	2.40695	9	2.19722	8.4	2.12823	10	2.30259	14.3	2.66026	21.5	3.06805	13	2.56495	8.7	2.16332	15.2	2.7213	10.2	2.32239	91	4.51086	216	5.37528
R-7116	AMNH	Scincidae		Macroscincus coctei	Macroscincus	coctei	No data	No data	No data	No data			skeleton	yes	yes	Dry	52.6	3.96272	38.4	3.64806	20.6	3.02529	20.3	3.01062	26.6	3.28091	31.4	3.44681	51.3	3.93769	34.5	3.54096	21	3.04452	38.6	3.65325	22.8	3.12676	288	5.66296
R-155197	AMNH	Scincidae		Oligosoma lineoocellatum	Oligosoma	lineoocellatum	No data	No data	No data	No data			skeleton	yes	yes	Dry	14.9	2.70136	7.9	2.06686	6.2	1.82455	5.7	1.74047	6.5	1.8718	8.6	2.15176	14.4	2.66723	7.7	2.04122	4.7	1.54756	9	2.19722	5.7	1.74047	75	4.31749
R-92545	AMNH	Scincidae		Sphenomorphus darlingtoni	Sphenomorphus	darlingtoni	W. slopes Mt. Michael, Gono		Eastern Highlands	Terr. New Guinea			skeleton	yes	yes	Dry	11.1	2.40695	5.9	1.77495	4.7	1.54756	4.3	1.45862	4.8	1.56862	7	1.94591	10.2	2.32239	5.2	1.64866	3.4	1.22378	5.8	1.75786	4	1.38629	43	3.7612
R-99684	AMNH	Scincidae		Tiliqua nigrolutea	Tiliqua	nigrolutea	No data	No data	No data	No data			skeleton	yes	yes	Dry	47.6	3.86283	29.2	3.37417	17.5	2.8622	19	2.94444	23.6	3.16125	31.2	3.44042	46.6	3.8416	23.1	3.13983	15.7	2.75366	22.8	3.12676	16	2.77259	255	5.54126
R-143170	AMNH	Scincidae		Tiliqua scincoides	Tiliqua	scincoides	No data	No data	No data	No data			skeleton	yes	yes	Dry	63	4.14313	35.8	3.57795					28.5	3.3499	36.6	3.60005	60	4.09434	26.6	3.28091	16.6	2.8094	25.4	3.23475	15	2.70805	323	5.77765
R-74438	AMNH	Scincidae		Tiliqua scincoides	Tiliqua	scincoides	No data	No data	No data	No data			skeleton	yes	yes	Dry	68.5	4.22683	39.2	3.66868	22.3	3.10459	31.2	3.44042	30.3	3.41115	35.3	3.56388	66.8	4.2017	30.6	3.421	18.3	2.9069	27.6	3.31782	18.5	2.91777	334	5.81114
R-109530	AMNH	Scincidae		Tiliqua scincoides gigas	Tiliqua	scincoides gigas	vic. Port Moresby		Central	Terr. New Guinea			skeleton	yes	yes	Dry	56.9	4.0413	31.4	3.44681			24.8	3.21084	28	3.3322	31.9	3.46261	53.2	3.97406	27.8	3.32504	17.3	2.85071	26.4	3.27336	15.8	2.76001	263	5.57215
R-140809	AMNH	Scincidae		Tropidophorus grayi	Tropidophorus	grayi	No data	No data	No data	No data			skeleton	yes	yes	Dry	19.3	2.96011	8.9	2.18605	8.1	2.09186	8.3	2.11626	8.7	2.16332	11.8	2.4681	18.6	2.92316			6.4	1.8563	12.1	2.49321	9.2	2.2192	82	4.40672
R-141121	AMNH	Teiidae		Ameiva ameiva	Ameiva	ameiva	No data	No data	No data	No data			skeleton	yes	yes	Dry	35.2	3.56105	18.2	2.90142	15	2.70805	11.2	2.41591	17.2	2.84491	20	2.99573	36	3.58352	18.3	2.9069	13.3	2.58776	24.7	3.2068	20.7	3.03013
R-61503	AMNH	Teiidae		Ameiva ameiva	Ameiva	ameiva	British Guiana	N/A	N/A	British Guiana			skull only	yes	no	Dry	48.8	3.88773	24.1	3.18221	22.2	3.10009	15	2.70805	25.3	3.2308	29	3.3673	49.5	3.90197
R-73761	AMNH	Teiidae		Ameiva sp.	Ameiva	sp.	British West Indies: Great Exuma, Bahamas		Great Exuma Is.	Bahamas			skeleton	yes	yes	Dry	24.5	3.19867	12.2	2.50144	11.9	2.47654	7.7	2.04122	11.7	2.45959	14.4	2.66723	25	3.21888	12.9	2.55723	8.5	2.14007	17.8	2.8792	13.9	2.63189	96.5	4.56954
R-98837	AMNH	Teiidae		Ameiva undulata	Ameiva	undulata	Nicaragua: Zelaya; Great Corn Id.	Zelaya	N/A	Nicaragua			skeleton	yes	yes	Dry	28.1	3.33577	13.5	2.60269	10.8	2.37955	9.7	2.27213	13.9	2.63189	18.4	2.91235	28.1	3.33577	14.7	2.68785	10.5	2.35138	19.4	2.96527	16.8	2.82138	103.1	4.6357			female
78410	MVZ	Teiidae		Aspidoscelis deppei	Aspidoscelis	deppei	Guerrero, Mexico	Guerrero	N/A	Mexico			skin and skeleton	yes	yes	Dry	19.8	2.98568	10.1	2.31254	7.6	2.02815	7.9	2.06686	8.8	2.17475	9.6	2.26176	20.3	3.01062	10.2	2.32239	7.3	1.98787	13.9	2.63189	13.4	2.59525	74	4.30407
78411	MVZ	Teiidae		Aspidoscelis deppei	Aspidoscelis	deppei	Oaxaca, Mexico	Oaxaca	N/A	Mexico			skin and skeleton	yes	yes	Dry	19.8	2.98568	11.5	2.44235	10.5	2.35138	8.4	2.12823	9.7	2.27213	9.7	2.27213	20.7	3.03013	10.4	2.34181	7.4	2.00148	12.2	2.50144	11.1	2.40695	63	4.14313
78412	MVZ	Teiidae		Aspidoscelis deppei	Aspidoscelis	deppei	Oaxaca, Mexico	Oaxaca	N/A	Mexico			skin and skeleton	yes	yes	Dry	20.7	3.03013	10.6	2.36085	9.5	2.25129	7.7	2.04122	9.5	2.25129	10.8	2.37955	21.4	3.06339	10.8	2.37955	8.3	2.11626	14.4	2.66723	14.3	2.66026	65	4.17439
79613	MVZ	Teiidae		Aspidoscelis deppei	Aspidoscelis	deppei	Guanacaste, Costa Rica	Guanacaste	N/A	Costa Rica			skin and skeleton	yes	yes	Dry	20.2	3.00568	10.8	2.37955	10.4	2.34181	7.8	2.05412	9.4	2.24071	10.6	2.36085	21.2	3.054	10.7	2.37024	7.5	2.0149	14.7	2.68785	12	2.48491					SVL possibly incomplete, it was short, using skin was 69
79614	MVZ	Teiidae		Aspidoscelis deppei	Aspidoscelis	deppei	Guanacaste, Costa Rica	Guanacaste	N/A	Costa Rica			skin and skeleton	yes	yes	Dry	18	2.89037	8.1	2.09186	10.8	2.37955	6.9	1.93152	9.1	2.20827	6.9	1.93152	17.8	2.8792	9	2.19722	6.8	1.91692	13.1	2.57261	10.6	2.36085	58	4.06044
79615	MVZ	Teiidae		Aspidoscelis deppei	Aspidoscelis	deppei	Guanacaste, Costa Rica	Guanacaste	N/A	Costa Rica			skin and skeleton	yes	yes	Dry	16.4	2.79728	8	2.07944	10.1	2.31254	5.5	1.70475	7.7	2.04122	8.6	2.15176	16.6	2.8094	8.2	2.10413	5.9	1.77495	11.4	2.43361	9.7	2.27213	67.1	4.20618
79616	MVZ	Teiidae		Aspidoscelis deppei	Aspidoscelis	deppei	Guanacaste, Costa Rica	Guanacaste	N/A	Costa Rica			skin and skeleton	yes	yes	Dry	21.1	3.04927	11.2	2.41591	12.2	2.50144	7.7	2.04122	10.1	2.31254	11.5	2.44235	21.6	3.07269	10.9	2.38876	8.1	2.09186	13.8	2.62467	12.3	2.5096	72.9	4.28909
79617	MVZ	Teiidae		Aspidoscelis deppei	Aspidoscelis	deppei	Guanacaste, Costa Rica	Guanacaste	N/A	Costa Rica			skin and skeleton	yes	yes	Dry	20.7	3.03013	10.9	2.38876	12.8	2.54945	7.3	1.98787	9.2	2.2192					10.6	2.36085	7	1.94591	14.8	2.69463	11.6	2.45101	74.3	4.30811			Missing mandible
79618	MVZ	Teiidae		Aspidoscelis deppei	Aspidoscelis	deppei	Playas del Coco	Playas del Coco	N/A	Costa Rica			skin and skeleton	yes	yes	Dry	19.4	2.96527	10.3	2.33214	12.9	2.55723	7.5	2.0149	11.3	2.4248	10.3	2.33214	21.4	3.06339	11.1	2.40695	8.2	2.10413	14.1	2.64617	12.2	2.50144	67	4.20469
81315	MVZ	Teiidae		Aspidoscelis deppei	Aspidoscelis	deppei	Guanacaste, Costa Rica	Guanacaste	N/A	Costa Rica			skeleton	yes	yes	Dry	20.1	3.00072	10.5	2.35138	11	2.3979	6.8	1.91692	9.4	2.24071	9.9	2.29253	19.6	2.97553	10	2.30259	7	1.94591	13.4	2.59525	11.5	2.44235	61.5	4.11904			skull broken
81316	MVZ	Teiidae		Aspidoscelis deppei	Aspidoscelis	deppei	Guanacaste, Costa Rica	Guanacaste	N/A	Costa Rica			skeleton	yes	yes	Dry	21.7	3.07731	11.7	2.45959	11.8	2.4681	8.4	2.12823	9	2.19722	9.8	2.28238	22.7	3.12236	10.8	2.37955	7.7	2.04122	14.3	2.66026	12.1	2.49321	78	4.35671
81317	MVZ	Teiidae		Aspidoscelis deppei	Aspidoscelis	deppei	Guanacaste, Costa Rica	Guanacaste	N/A	Costa Rica			skeleton	yes	yes	Dry	15.1	2.71469	7.2	1.97408	8.4	2.12823	5	1.60944	7.9	2.06686	7.1	1.96009	14.8	2.69463	8	2.07944	5.7	1.74047	10.9	2.38876	9.6	2.26176	60	4.09434
39221	MVZ	Teiidae		Aspidoscelis tigris	Aspidoscelis	tigris	San Joaquin Experimental Range, Madera Co., CA		California	USA			skeleton	yes	yes	Dry	23.5	3.157	11.6	2.45101	11.9	2.47654	7.2	1.97408	10.2	2.32239	12.4	2.5177	23.5	3.157	13	2.56495	11	2.3979	18.5	2.91777	17.9	2.8848	89	4.48864
39222	MVZ	Teiidae		Aspidoscelis tigris	Aspidoscelis	tigris	San Joaquin Experimental Range, Madera Co., CA		California	USA			skeleton	yes	yes	Dry	26.6	3.28091	13.4	2.59525	13.6	2.61007	8.4	2.12823	12.5	2.52573	14.7	2.68785			14.5	2.67415	14	2.63906	20.4	3.01553	19.4	2.96527	97	4.57471			incomeplete mandible
39234	MVZ	Teiidae		Aspidoscelis tigris	Aspidoscelis	tigris	San Bernadino, CA	San Bernadino Co.	California	USA			skeleton	yes	no femur	Dry	22.8	3.12676	10.9	2.38876	12.3	2.5096	6.4	1.8563	9.8	2.28238	11	2.3979	22	3.09104	11.8	2.4681	8.6	2.15176			15.3	2.72785	73	4.29046
39235	MVZ	Teiidae		Aspidoscelis tigris	Aspidoscelis	tigris	San Bernadino, CA	San Bernadino Co.	California	USA			skeleton	yes	yes	Dry	23.2	3.14415	10.6	2.36085	13.4	2.59525	6.9	1.93152	9.5	2.25129	11.5	2.44235	22.7	3.12236	11.5	2.44235	10.9	2.38876	16.6	2.8094	14.1	2.64617	83	4.41884
39236	MVZ	Teiidae		Aspidoscelis tigris	Aspidoscelis	tigris	San Bernadino, CA	San Bernadino Co.	California	USA			skeleton	yes	yes	Dry	20.6	3.02529	10.1	2.31254	12.2	2.50144	6.6	1.88707	9.8	2.28238	8.8	2.17475	21.1	3.04927	11.5	2.44235	10.2	2.32239	16	2.77259	13.7	2.6174	80	4.38203
79305	MVZ	Teiidae		Aspidoscelis tigris	Aspidoscelis	tigris	Riverside, CA	Riverside Co.	California	USA			skin and skeleton	yes	yes	Dry	22.7	3.12236	11.3	2.4248	13.2	2.58022	6.7	1.90211	11	2.3979	11.7	2.45959	23.1	3.13983	12.7	2.5416	10.4	2.34181	17.4	2.85647	15.2	2.7213	86	4.45435
78206	MVZ	Teiidae		Aspidoscelis tigris	Aspidoscelis	tigris	Riverside, CA	Riverside Co.	California	USA			skin and skeleton	yes	yes	Dry	17.5	2.8622	7.8	2.05412	9	2.19722	4.9	1.58924	7.5	2.0149	8.2	2.10413	17.2	2.84491	9.5	2.25129	6.7	1.90211	13.2	2.58022	11.4	2.43361	63.5	4.15104
64206	MVZ	Teiidae		Aspidoscelis tigris	Aspidoscelis	tigris	San Bernadino, CA	San Bernadino Co.	California	USA			skeleton	yes	yes	Dry	19.6	2.97553	9.8	2.28238	12.2	2.50144	6.4	1.8563	9	2.19722	10.2	2.32239	19.2	2.95491	10.3	2.33214	7.1	1.96009	15.1	2.71469	12.5	2.52573	78	4.35671
R-76129	AMNH	Teiidae		Cnemidophorus burti strictogrammus	Cnemidophorus	burti strictogrammus	Sabino Canyon	Pima Co.	Arizona	USA			skeleton	yes	yes	Dry	33.5	3.51155	18	2.89037	14.6	2.68102	10.5	2.35138	15.8	2.76001	27.2	3.30322	35.3	3.56388	17.5	2.8622	12.3	2.5096	23.3	3.14845	19.4	2.96527	123.5	4.81624
R-155209	AMNH	Teiidae		Cnemidophorus exsanguis	Cnemidophorus	exsanguis	Mexico	No data	No data	Mexico			skeleton	yes	yes	Dry	18.6	2.92316	9	2.19722			5.3	1.66771	8.1	2.09186	10.5	2.35138	18.9	2.93916	10.3	2.33214	7.3	1.98787					83.6	4.42604
R-155211	AMNH	Teiidae		Cnemidophorus exsanguis	Cnemidophorus	exsanguis	Mexico	No data	No data	Mexico			skeleton	yes	yes	Dry	15.5	2.74084	7.5	2.0149	7.5	2.0149	4.7	1.54756	7.4	2.00148	9.8	2.28238	15.2	2.7213	8.2	2.10413	6	1.79176	11.7	2.45959	10	2.30259	63.5	4.15104
R-92975	AMNH	Teiidae		Cnemidophorus lemniscatus	Cnemidophorus	lemniscatus	No data	No data	No data	No data			skeleton	yes	yes	Dry	19.2	2.95491	10.6	2.36085	8.5	2.14007	6.3	1.84055	9.7	2.27213	11.5	2.44235	18.3	2.9069	10.7	2.37024	7.7	2.04122	13.5	2.60269	11.8	2.4681	72.2	4.27944
R-155216	AMNH	Teiidae		Cnemidophorus lemniscatus	Cnemidophorus	lemniscatus	No data	No data	No data	No data			skeleton	yes	yes	Dry	18.2	2.90142	9.4	2.24071	8.2	2.10413	6.3	1.84055	7.8	2.05412	11.1	2.40695	18	2.89037	10.3	2.33214	7.3	1.98787	13.5	2.60269	11.8	2.4681	68.2	4.22244
R-74733	AMNH	Teiidae		Cnemidophorus sexlineatus	Cnemidophorus	sexlineatus	East Lake	Putnam Co.	Florida	USA			partial skull and skeleton	yes	yes	Dry	15.1	2.71469			6.8	1.91692	4.8	1.56862	7.1	1.96009	9.6	2.26176	14.7	2.68785	7.6	2.02815	5.7	1.74047	10.2	2.32239	9.4	2.24071
R-74803	AMNH	Teiidae		Cnemidophorus sexlineatus	Cnemidophorus	sexlineatus	East Lake	Putnam Co.	Florida	USA			skeleton	yes	yes	Dry	16	2.77259	8.8	2.17475	8	2.07944	4.5	1.50408	8	2.07944	9.9	2.29253	15.5	2.74084	8.2	2.10413	5.7	1.74047	10.9	2.38876	10	2.30259	62	4.12713
263184	CAS	Teiidae		Dracaena guinaesis	Dracaena	guianesis	captive	N/A	N/A	N/A			skull	yes	no	Dry	86.3	4.45783	52	3.95124	36.2	3.58906	30.1	3.40453	47.9	3.86912	52	3.95124	90.8	4.50866
263174	CAS	Teiidae		Tupinambis sp.	Tupinambis	sp.	captive	N/A	N/A	N/A			skull	yes	no	Dry	79.4	4.3745	43.2	3.76584	31.3	3.44362	32.6	3.48431	36.7	3.60278	50.4	3.91999	84.4	4.43557
R-47725	AMNH	Varanidae		Varanus albigularis albigularis	Varanus	albigularis albigularis	Angola	N/A	N/A	Angola			skeleton	yes	yes	Dry	101.4	4.62	54.8	4	32	3.47	33	3.5	44.1	3.79	52.8	3.97	99.8	4.6	70.8	4.26	58.6	4.07	83.3	4.42	59	4.08	576.4	6.36	1231.4	7.12
R-47727	AMNH	Varanidae		Varanus albigularis angolensis	Varanus	albigularis angolensis	Angola	N/A	N/A	Angola			skull only	yes	no	Dry	84	4.43	45.7	3.82	26.7	3.28	31	3.43	35.2	3.56	43.3	3.77	82.2	4.41	27.1	3.3	21	3.04	33.6	3.51	24.9	3.21
R-47726	AMNH	Varanidae		Varanus albigularis angolensis (?)	Varanus	albigularis angolensis	Angola	N/A	N/A	Angola			skeleton	yes	yes	Dry	100.7	4.61	56	4.03	32.5	3.48	34	3.53	44.5	3.8	52.9	3.97	99.1	4.6	69.4	4.24	56.5	4.03	80.3	4.39	55.8	4.02
142616	AMNH	Varanidae		Varanus beccarii	Varanus	beccarii	No data	No data	No data	No data			skeleton, no skull	yes	yes	Dry															36.8	3.61	28.5	3.35	40	3.69	26.6	3.28	235	5.46	720	6.58
141072	AMNH	Varanidae		Varanus beccarii	Varanus	beccarii	No data	No data	No data	No data			full skeleton	yes	yes	Dry	55.3	4.01	22.5	3.11	19.7	2.98	19.9	2.99	24.6	3.2	27.7	3.32	52.5	3.96	43.9	3.78	32.3	3.48	45	3.81	29.4	3.38	300.3	5.7	850.3	6.75
139340	AMNH	Varanidae		Varanus beccarii	Varanus	beccarii	No data	No data	No data	No data			full skeleton	yes	yes	Dry	47.2	3.85	19.3	2.96	17.1	2.84	18.4	2.91	24.3	3.19	24	3.18	44.2	3.79	36.7	3.6	29.6	3.39	38.7	3.66	26.8	3.29	277.2	5.62	757.2	6.63
118716	AMNH	Varanidae		Varanus bengalensis	Varanus	bengalensis	No data	No data	No data	No data			skeleton	yes	yes	Dry	46.2	3.83	19.6	2.98	16.4	2.8	13.9	2.63	24.4	3.19	26.2	3.27	44.2	3.79	27.1	3.3	21.3	3.06	33.3	3.51	25.1	3.22
118714	AMNH	Varanidae		Varanus bengalensis	Varanus	bengalensis	No data	No data	No data	No data			skeleton	yes	yes	Dry	80.2	4.38	39	3.66	26.3	3.27	23.3	3.15	39.1	3.67	43	3.76	76.6	4.34	59.1	4.08			70.4	4.25	51.1	3.93	460	6.13
Group 36 (uncataloged 1)	CAS	Varanidae		Varanus bengalensis	Varanus	bengalensis	No data	No data	No data	No data			full skeleton	yes	yes	Dry	96	4.56	47	3.85	27.7	3.32	28.3	3.34	42.8	3.76	51.3	3.94	93.4	4.54	70	4.25	57	4.04	85	4.44	63	4.14	550	6.31	1450	7.28
R-61896	AMNH	Varanidae		Varanus doreanus	Varanus	doreanus	Indonesia	N/A	N/A	Indonesia			skull only	yes	no	Dry	90.3	4.5	36.7	3.6	33.5	3.51	31.8	3.46	38.2	3.64	47.4	3.86	88.4	4.48
263193	CAS	Varanidae		Varanus dumerilli	Varanus	dumerilli	captivity	no data	no data	no data			skull only	yes	no	Dry	74.8	4.31	40.3	3.7	15.9	2.77	15.1	2.71	29.5	3.38	42	3.74	73.4	4.3
74885	MVZ	Varanidae		Varanus exanthematicus	Varanus	exanthematicus	Africa	no data	no data	Africa			skin	yes	no	Dry																							770	6.65
247627	MVZ	Varanidae		Varanus exanthematicus	Varanus	exanthematicus	no data; pet trade	no data	no data	no data			skeleton	yes	yes	Dry	74.1	4.31	44	3.78	49.4	3.9	25.1	3.22	29.8	3.39	31.9	3.46	73.5	4.3	48.1	3.87	39.2	3.67	54.5	4	41.6	3.73	382	5.95
137237	AMNH	Varanidae		Varanus exanthematicus	Varanus	exanthematicus	No data	no data	no data	no data			skeleton	yes	yes	Dry	56.4	4.03	32.8	3.49	21.1	3.05	21.5	3.07	23.9	3.17	27.7	3.32	57	4.04	33.2	3.5	27.7	3.32	36.6	3.6	28.2	3.34	296	5.69	597	6.39
2631910	CAS	Varanidae		Varanus flavescens	Varanus	flavescens	captivity	no data	no data	no data			skull only	yes	no	Dry	53.8	3.99	29.1	3.37	14.9	2.7	12.7	2.54	28.8	3.36
R-77646	AMNH	Varanidae		Varanus flavescens	Varanus	flavescens	India: Bombay	no data	no data	India			skeleton, disarticulated	yes	yes	Dry					23	3.14	23.1	3.14	29.7	3.39	31.3	3.44	60.8	4.11	37.5	3.62	29.5	3.38
80070	MVZ	Varanidae		Varanus giganteus	Varanus	giganteus	Australia	no data	no data	Australia			skeleton	yes	no	Dry	111.3	4.71	50.3	3.92	73	4.29	22.2	3.1	48.3	3.88	62.4	4.13	118.3	4.77									625	6.44
80069	MVZ	Varanidae		Varanus gouldii	Varanus	gouldii	Australia	no data	no data	Australia			skull only	yes	no	Dry	42.1	3.74	19.2	2.95	28	3.33	9.7	2.27	17.8	2.88
82386	AMNH	Varanidae		Varanus gouldii	Varanus	gouldii	Australia: Queensland; rd to Karumba, 6 mi N Normanton	no data	Queensland	Australia			skeleton, no skull	yes	yes	Dry															80.3	4.39	63.2	4.15	96.4	4.57	71.9	4.28	710	6.57	1580	7.37
R-142617	AMNH	Varanidae		Varanus indicus	Varanus	indicus	No data	no data	no data	No data			full skeleton	yes	yes	Dry	40.5	3.7	16.6	2.81	15.5	2.74	14.8	2.69	18.6	2.92	22.1	3.1	39	3.66	21.8	3.08	16.9	2.83	26.5	3.28	18.4	2.91	195	5.27	502	6.22
46017	MVZ	Varanidae		Varanus indicus	Varanus	indicus	Saipan, Marianas	no data	no data	Marianas			skeleton	yes	yes	Dry	62.3	4.13	26.8	3.29	39.3	3.67	13.5	2.6	27.1	3.3	29.2	3.37	58.8	4.07	40.3	3.7	30.8	3.43	49.3	3.9	34.5	3.54	365	5.9
4786	MVZ	Varanidae		Varanus niloticus	Varanus	niloticus	British East Africa	no data	no data	Africa			skull only	yes	no	Dry	82.7	4.42	43.4	3.77	52	3.95	26.1	3.26	38.4	3.65	49.3	3.9	86.6	4.46
68534	MVZ	Varanidae		Varanus niloticus	Varanus	niloticus	Unknown- San Diego Zoo	no data	no data	no data			skin and skeleton	yes	yes	Dry	98.7	4.59	43.9	3.78	64.5	4.17	31.8	3.46	45.2	3.81	56.4	4.03	97.1	4.58	65.6	4.18	53.6	3.98	78.6	4.36	55.2	4.01	540	6.29
222454	MVZ	Varanidae		Varanus niloticus	Varanus	niloticus	Egypt via San Diego Zoo	no data	no data	Egypt			skeleton	yes	yes	Dry	75.9	4.33	30.3	3.41	44.9	3.8	24.6	3.2	35.1	3.56	44.8	3.8	76.5	4.34	46.5	3.84	38.3	3.65	54.9	4.01	36.1	3.59	364	5.9
263180	CAS	Varanidae		Varanus niloticus	Varanus	niloticus	captivity	no data	no data	no data			skull only	yes	no	Dry	93.8	4.54	40.1	3.69	23.4	3.15	31.2	3.44	42.2	3.74	50.4	3.92	90.8	4.51
R-104683	AMNH	Varanidae		Varanus prasinus	Varanus	prasinus	Terr. New Guinea; Morobe Dist.; Garaina	Morobe Dist.	N/A	New Guinea			full skeleton	yes	yes	Dry	51.2	3.94	22.8	3.13	20.2	3.01	20	3	22.1	3.1	28	3.33	50.7	3.93	36.3	3.59	28.3	3.34	40.4	3.7	27.4	3.31	251	5.53	771	6.65
R-141071	AMNH	Varanidae		Varanus rudicollis	Varanus	rudicollis	No data	No data	No data	No data			full skeleton	yes	yes	Dry	44.5	3.8	23.8	3.17	16.8	2.82	16.3	2.79	18	2.89	22.8	3.13	43.7	3.78	23.2	3.14	18	2.89	24.6	3.2	18.8	2.93	195	5.27
R-59873	AMNH	Varanidae		Varanus salvadorii	Varanus	salvadorii	Papua New Guinea (Western)	N/A	N/A	Papua New Guinea			skull only	yes	no	Dry	145.6	4.98	52	3.95	48.7	3.89	45.8	3.82	69.2	4.24	72.2	4.28	144.1	4.97
R-139671	AMNH	Varanidae		Varanus salvadorii	Varanus	salvadorii	Bronx Zoo	no data	no data	no data			full skeleton	yes	yes	Dry	101.7	4.62	50.3	3.92	27.4	3.31	31.8	3.46	44.6	3.8	61.2	4.11	99.9	4.6	67	4.2	52.7	3.96	77.6	4.35	54.9	4.01	571.7	6.35	1331.7	7.19
44165	MVZ	Varanidae		Varanus salvator	Varanus	salvator	Philipines	no data	no data	Philipines			skeleton	yes	yes	Dry	73.9	4.3	28.8	3.36	44.5	3.8	22.7	3.12	31.4	3.45	33.5	3.51	71.6	4.27	47.2	3.85	38.9	3.66	58.6	4.07	44	3.78	390	5.97
28331	MVZ	Varanidae		Varanus salvator	Varanus	salvator	Mindanao	N/A	N/A	Philipines			skin	no	no	Dry	105	4.65																					450	6.11
263181	CAS	Varanidae		Varanus salvator	Varanus	salvator	captivity	no data	no data	no data			skull only	yes	no	Dry	98.4	4.59	42.8	3.76	26.6	3.28	32.3	3.48	45.4	3.82	53.5	3.98	97.6	4.58
Group 36 (uncataloged 2)	CAS	Varanidae		Varanus salvator	Varanus	salvator	no data	no data	no data	no data			full skeleton	yes	yes	Dry	94	4.54	38	3.64	26	3.26	31.7	3.46	45.7	3.82	50.7	3.93	93.1	4.53	60.9	4.11	70.1	4.25	72	4.28	53.1	3.97	497	6.21	1257	7.14
R-57765	AMNH	Varanidae		Varanus salvator	Varanus	salvator	NY Zoological Society	N/A	N/A	N/A			full skeleton	yes	yes	Dry	115	4.74	54.5	4	37	3.61	39	3.66	53.3	3.98	63.5	4.15	114.7	4.74	81.6	4.4	67	4.2	97.4	4.58	71.9	4.28	635	6.45	1490	7.31
R147174	AMNH	Varanidae		Varanus salvator	Varanus	salvator	No data	no data	no data	no data			full skeleton	yes	yes	Dry	29.4	3.38	12	2.48	11.8	2.47	10	2.3	12.6	2.53	15.9	2.77	27.1	3.3	13.1	2.57	10.2	2.32	15.2	2.72	11.6	2.45	117	4.76	270	5.6
R-141155	AMNH	Varanidae		Varanus salvator	Varanus	salvator	No data	no data	no data	no data			skeleton	yes	yes	Dry	65.5	4.18	24.4	3.19	21.6	3.07	20.5	3.02	29.3	3.38	35.3	3.56	65.1	4.18	37.1	3.61	29.6	3.39	45.7	3.82	33.2	3.5
260656	CAS	Varanidae		Varanus sp.	Varanus	sp.	Palau - Ngaraard State Caroline Ids. Babeldaob Id. S end of Choll area just N of mile marker 6 on northern leg of commpact rd	N/A	N/A	Palau	7 39 26.34 N	134 38 24.18 E	full skeleton	yes	yes	Dry	62.8	4.14	25.4	3.23	18.3	2.91	22.7	3.12	27.8	3.33					41.7	3.73	32.3	3.48	50.7	3.93	37.3	3.62	312	5.74	932	6.84
2606657	CAS	Varanidae		Varanus sp.	Varanus	sp.	Palau- Koror State Caroline Ids. S end of id, N of beach on E side, ca m NE of shelter cave above high tide line	N/A	N/A	Palau			full skeleton	yes	yes	Dry	37.5	3.62	14.6	2.68	10.9	2.39	12.3	2.51	13.9	2.63					23	3.14	17	2.83	26	3.26	17	2.83	168	5.12	378	5.93
260654	CAS	Varanidae		Varanus sp.	Varanus	sp.	Palau - Koror State Caroline Ids. Mecherchar Id. just S of Jellyfish Lake access dock, behind Koror State rangers' shack	N/A	N/A	Palau	7 9 47.70 N	134 22 28.26 E	full skeleton	yes	yes	Dry	58.7	4.07	24.1	3.18			21.5	3.07	29.8	3.39	33	3.5	59.2	4.08	39.7	3.68			48.4	3.88	35.9	3.58	296	5.69
262335	CAS	Varanidae		Varanus sp.	Varanus	sp.	Palau- Ngaraard State Caroline Ids. Babeldaob Id. NW of Negbuked Village, road to dock area on W coast, pier labelled "Urrang" on topo sheet	N/A	N/A	Palau	7 37 21.42 N	134 38 31.74 E	full skeleton	yes	yes	Dry	45	3.81	15.3	2.73	12.8	2.55	15.6	2.75	18.5	2.92	24.1	3.18	42.8	3.76	26.7	3.28			30.5	3.42	23.3	3.15
260655	CAS	Varanidae		Varanus sp.	Varanus	sp.	Palau- Ngaraard State Caroline Ids. Babeldaob Id. S end of Choll area, N of mile marker 6 on northern leg of compact rd, just S of N beach cottages	N/A	N/A	Palau	7 39 38.82 N	134 38 13.08 E	full skeleton	yes	yes	Dry	48.4	3.88	20	3	15	2.71	17.5	2.86	23.2	3.14	26.1	3.26	46.8	3.85	30	3.4			36.4	3.59	26.4	3.27
77780	MVZ	Varanidae		Varanus varius	Varanus	varius	Queensland, Australia	N/A	Queensland	Australia			skeleton	yes	yes	Dry	110	4.7	42	3.74	73.1	4.29	18.7	2.93							72.8	4.29	58.5	4.07	84.6	4.44	62.5	4.14	580	6.36
77779	MVZ	Varanidae		Varanus varius	Varanus	varius	Queensland, Australia	N/A	Queensland	Australia			skeleton	yes	yes	Dry	59.7	4.09	23.2	3.14	36.9	3.61	11	2.4	25.2	3.23	24.1	3.18	57.8	4.06	32.5	3.48	26.1	3.26	40.6	3.7	29.9	3.4	305	5.72
199958	MVZ	Varanidae		Varanus varius	Varanus	varius	Queensland, Australia	N/A	Queensland	Australia			skeleton	yes	yes	Dry	107.6	4.68	45.1	3.81	67.2	4.21	30.3	3.41	47.8	3.87	45.3	3.81	104.2	4.65	68	4.22	60.5	4.1	83.3	4.42	60.8	4.11	595	6.39
R-28698	AMNH	Varanidae		Varanus varius	Varanus	varius	Australia	N/A	N/A	Australia			skull only	yes	no	Dry	86.6	4.46	36.7	3.6	28.6	3.35	28	3.33	39.1	3.67	40	3.69	83.6	4.43
R-73361	AMNH	Varanidae		Varanus varius	Varanus	varius	no data	no data	no data	no data			skull only	yes	no	Dry	127.1	4.84	61.2	4.11	36.8	3.61	41.2	3.72	57.2	4.05	61.3	4.12	124.6	4.83
77092	MVZ	Varanidae		Varanus varius	Varanus	varius	New South Wales, Australia	N/A	New South Wales	Australia			skeleton	yes	yes	Dry	88.7	4.49	35.3	3.56	57.6	4.05	25.8	3.25	40.8	3.71	41.8	3.73	88	4.48	57.5	4.05	45.9	3.83	68.6	4.23	52.6	3.96	495	6.2
58570	MVZ	Xantusiidae		Xantusia henshawi	Xantusia	henshawi	Riverside Co., CA	Riverside Co.	California	USA			skeleton	yes	yes	Dry	13	2.56495	8	2.07944	7	1.94591	4.3	1.45862	3.9	1.36098	4.7	1.54756	11.9	2.47654	7	1.94591	5.9	1.77495	9.7	2.27213	7.1	1.96009	51	3.93183
73998	MVZ	Xantusiidae		Xantusia henshawi	Xantusia	henshawi	Riverside Co., CA	Riverside Co.	California	USA			skeleton	yes		Dry	12.5	2.52573	7.2	1.97408	5.7	1.74047	5.6	1.72277	5.2	1.64866	5.1	1.62924	11.3	2.4248					9.5	2.25129	6.1	1.80829	47	3.85015			no arms
73999	MVZ	Xantusiidae		Xantusia henshawi	Xantusia	henshawi	Riverside Co., CA	Riverside Co.	California	USA			skeleton	yes	yes	Dry	13.5	2.60269	7.9	2.06686	8.1	2.09186	4.5	1.50408	5	1.60944	5.1	1.62924	12.5	2.52573	8.7	2.16332	6.6	1.88707	9.8	2.28238	7.2	1.97408	53	3.97029
74000	MVZ	Xantusiidae		Xantusia henshawi	Xantusia	henshawi	Riverside Co., CA	Riverside Co.	California	USA			skeleton	yes		Dry	13.3	2.58776	7.3	1.98787	7.1	1.96009	3.9	1.36098	4.5	1.50408	5.2	1.64866	12.1	2.49321					9.7	2.27213	6.4	1.8563	52	3.95124
74002	MVZ	Xantusiidae		Xantusia henshawi	Xantusia	henshawi	Riverside Co., CA	Riverside Co.	California	USA			skeleton	yes		Dry	12.8	2.54945	8	2.07944	6.8	1.91692	4.2	1.43508	5.1	1.62924	5.1	1.62924	11.8	2.4681	7.9	2.06686			8.8	2.17475			43	3.7612
73997	MVZ	Xantusiidae		Xantusia henshawi	Xantusia	henshawi	Riverside Co., CA	Riverside Co.	California	USA			skeleton	yes	no	Dry	10.2	2.32239	5.6	1.72277																			33	3.49651
R-97475	AMNH	Xantusiidae		Xantusia riversiana	Xantusia	riversiana	San Nicholas Island	Ventura Co.	California	USA			skeleton	yes	yes	Dry			10	2.30259	7	1.94591	8	2.07944	8.3	2.11626	10.7	2.37024	16.3	2.79117	7.6	2.02815	4.9	1.58924	8.3	2.11626	5.4	1.6864					skull partly disarticulated
R-96244	AMNH	Xantusiidae		Xantusia riversiana	Xantusia	riversiana	San Clemente Island	Los Angeles Co.	California	USA			skeleton	yes	yes	Dry	21.9	3.08649	12.6	2.5337			10.3	2.33214	10.2	2.32239	13.6	2.61007	19.3	2.96011	9.8	2.28238	6.4	1.8563	11.4	2.43361	6.5	1.8718	90	4.49981			male
R-97168	AMNH	Xantusiidae		Xantusia riversiana	Xantusia	riversiana	San Nicholas Island	Ventura Co.	California	USA			skeleton	yes	yes	Dry	18.5	2.91777	11.1	2.40695			8.2	2.10413	8.9	2.18605					8.9	2.18605	5.4	1.6864	10.2	2.32239	6	1.79176	73.5	4.29729			male
66437	MVZ	Xantusiidae		Xantusia vigilis	Xantusia	vigilis	Kern Co., CA	Kern Co.	California	USA			skeleton	yes	yes	Dry	9.3	2.23001	4.8	1.56862	4.2	1.43508	3.1	1.1314	2.9	1.06471	3	1.09861	8.5	2.14007	4.1	1.41099	3.1	1.1314	4.8	1.56862	3.6	1.28093	34	3.52636
67885	MVZ	Xantusiidae		Xantusia vigilis	Xantusia	vigilis	Kern Co., CA	Kern Co.	California	USA			skeleton	yes	yes	Dry	9.4	2.24071	5.3	1.66771	4.1	1.41099	4	1.38629	3.5	1.25276	3.6	1.28093	8.2	2.10413			3.2	1.16315	5.5	1.70475	3.5	1.25276	33	3.49651
74151	MVZ	Xantusiidae		Xantusia vigilis	Xantusia	vigilis	Kern Co., CA	Kern Co.	California	USA			skeleton	yes	no	Dry	9.4	2.24071	4.4	1.4816	4.1	1.41099	4.1	1.41099	3	1.09861	3.2	1.16315	8.2	2.10413					5	1.60944	3.3	1.19392	35	3.55535
74153	MVZ	Xantusiidae		Xantusia vigilis	Xantusia	vigilis	Kern Co., CA	Kern Co.	California	USA			skeleton	yes	yes	Dry	9.4	2.24071	4.7	1.54756	5.4	1.6864	3.1	1.1314	3.2	1.16315					3.5	1.25276	2.7	0.993252	4.8	1.56862	3.4	1.22378	40.3	3.69635
74154	MVZ	Xantusiidae		Xantusia vigilis	Xantusia	vigilis	Kern Co., CA	Kern Co.	California	USA			skeleton	yes	no	Dry	9.3	2.23001	5.3	1.66771	3.8	1.335	4.1	1.41099	2.9	1.06471	3	1.09861	7.1	1.96009					4.3	1.45862	3.1	1.1314	33	3.49651
74158	MVZ	Xantusiidae		Xantusia vigilis	Xantusia	vigilis	Kern Co., CA	Kern Co.	California	USA			skeleton	yes	legs	Dry	9.5	2.25129	5.3	1.66771	4.1	1.41099	3.5	1.25276											5.3	1.66771	4	1.38629	38.1	3.64021
58580	MVZ	Xantusiidae		Xantusia vigilis	Xantusia	vigilis	Kern Co., CA	Kern Co.	California	USA			skeleton	yes	yes	Dry	9.5	2.25129	5.3	1.66771	4.1	1.41099	3.9	1.36098	2.6	0.955511					4.1	1.41099	3.1	1.1314	4.5	1.50408	4	1.38629	40	3.68888
67886	MVZ	Xantusiidae		Xantusia vigilis	Xantusia	vigilis	Kern Co., CA	Kern Co.	California	USA			skeleton	yes	no	Dry	8.9	2.18605	4.8	1.56862	4.6	1.52606	3.8	1.335	3	1.09861													38	3.63759
67887	MVZ	Xantusiidae		Xantusia vigilis	Xantusia	vigilis	Kern Co., CA	Kern Co.	California	USA			skeleton	yes	yes	Dry	8.3	2.11626	4.7	1.54756											3.4	1.22378	2.9	1.06471	4.1	1.41099	3.1	1.1314	28	3.3322
67888	MVZ	Xantusiidae		Xantusia vigilis	Xantusia	vigilis	Kern Co., CA	Kern Co.	California	USA			skeleton	yes	legs	Dry	7.7	2.04122	3.8	1.335	4	1.38629	3	1.09861	1.6	0.470004	2.9	1.06471	6.7	1.90211					3	1.09861	2.3	0.832909	24	3.17805
265563	MVZ	Xantusiidae		Xantusia vigilis	Xantusia	vigilis	Kern Co., CA	Kern Co.	California	USA			skeleton	yes	yes	Dry	9.5	2.25129	5	1.60944	5	1.60944	3.2	1.16315							3.6	1.28093	2.4	0.875469	4.6	1.52606	3.4	1.22378	39	3.66356
128947	MVZ	Xenosauridae		Xenosaurus grandis	Xenosaurus	grandis	Cuatlapan, 1100m elev.	Cuatlapan	Veracruz	Mexico			skull and skeleton	yes	yes	Dry	30.2	3.40784	20.8	3.03495	12.2	2.50144	12.4	2.5177	14.7	2.68785	17.6	2.8679	29.7	3.39115	15.3	2.72785	11	2.3979	19.8	2.98568	12.5	2.52573	122.2	4.80566
128948	MVZ	Xenosauridae		Xenosaurus grandis	Xenosaurus	grandis	E slope of Cerro 1 km W of town	Cuatlapan	Veracruz	Mexico			skull and disarticulated skeleton	yes	yes	Dry	28.3	3.34286	19.2	2.95491	12.1	2.49321	12	2.48491	13.5	2.60269	16.7	2.81541	27.4	3.31054	16.1	2.77882	10.2	2.32239	19	2.94444	12	2.48491
137627	MVZ	Xenosauridae		Xenosaurus grandis	Xenosaurus	grandis	slopes behind Cascade Miguel Ceron	Cuatlapan	Veracruz	Mexico			skull, skeleton, and skin	yes	yes	Dry	24.4	3.19458	16.3	2.79117	9.1	2.20827	10.5	2.35138	11.8	2.4681	14.6	2.68102	24	3.17805	12.8	2.54945	8.5	2.14007	15.1	2.71469	9.5	2.25129	97.4	4.57883
137786	MVZ	Xenosauridae		Xenosaurus grandis	Xenosaurus	grandis	slopes behind Miguel Ceron's house	Cuatlapan	Veracruz	Mexico			skull, skeleton, and skin	yes	yes	Dry	27.97	3.33113	19.77	2.98417	11.7	2.45959	12.7	2.5416	14.2	2.65324	16.9	2.82731	27.7	3.32143	14.96	2.70538	10.6	2.36085	17.99	2.88982	11.9	2.47654	112.97	4.72712	212.97	5.36115
137787	MVZ	Xenosauridae		Xenosaurus grandis	Xenosaurus	grandis	slopes behind Miguel Ceron's house	Cuatlapan	Veracruz	Mexico			skull, skeleton, and skin	yes	yes	Dry	27.98	3.33149	19.38	2.96424	11.1	2.40695	12.3	2.5096	14.1	2.64617	16.6	2.8094	27.35	3.30872	15.51	2.74148	10.2	2.32239	18.46	2.91561	12.1	2.49321	112.98	4.72721
137788	MVZ	Xenosauridae		Xenosaurus grandis	Xenosaurus	grandis	slopes behind Miguel Ceron's house	Cuatlapan	Veracruz	Mexico			skull, skeleton, and skin	yes	yes	Dry	28.7	3.3569	20.7	3.03013	11.3	2.4248	12.3	2.5096	14.3	2.66026	16.8	2.82138	27.4	3.31054	16	2.77259	10.7	2.37024	18.8	2.93386	12.4	2.5177	115.7	4.751
137789	MVZ	Xenosauridae		Xenosaurus grandis	Xenosaurus	grandis	slopes behind Miguel Ceron's house	Cuatlapan	Veracruz	Mexico			skull and skeleton	yes	yes	Dry	28.4	3.34639	20	2.99573	11.3	2.4248	12.2	2.50144	14.1	2.64617	16.4	2.79728	27.4	3.31054	15.7	2.75366	10.7	2.37024	18.7	2.92852	12	2.48491	111.4	4.71313
R-19380	AMNH	Xenosauridae		Xenosaurus grandis	Xenosaurus	grandis			Oaxaca	Mexico			Dry skull, body preserved in fluid	yes	yes	Dry & Wet	23.8	3.16969	18.8	2.93386	9.9	2.29253	10.2	2.32239	10.5	2.35138	14.4	2.66723	24.7	3.2068									97	4.57471
R-91487	AMNH	Xenosauridae		Xenosaurus grandis	Xenosaurus	grandis			Oaxaca	Mexico			Dry skull, body preserved in fluid	yes	yes	Dry & Wet	24.6	3.20275	17.2	2.84491	10.2	2.32239	10.1	2.31254	10.3	2.33214	14.6	2.68102	23.6	3.16125									107	4.67283			female
54316	MCZ	Xenosauridae		Xenosaurus grandis grandis	Xenosaurus	grandis grandis	Chiapas	Chiapas	Chiapas	Mexico			nearly complete skeleton	no	yes	Dry	23.4	3.15274	17.6	2.8679	10	2.30259	9.5	2.25129	10.9	2.38876					14.2	2.65324	9.2	2.2192	16.8	2.82138	10.8	2.37955
46785	MCZ	Xenosauridae		Xenosaurus grandis grandis	Xenosaurus	grandis grandis	Cuantaapan	Cuantaapan	Veracruz	Mexico			complete dried body and skull	no	yes	Dry	27.2	3.30322	17.7	2.87356	11.4	2.43361	11.4	2.43361	11.9	2.47654	15.8	2.76001	26.8	3.2884	13.8	2.62467	9.6	2.26176	17.5	2.8622	11.5	2.44235	97	4.57471
54311	MCZ	Xenosauridae		Xenosaurus grandis rackhami	Xenosaurus	grandis rackhami	Chiapas	Chiapas	Chiapas	Mexico			nearly complete skeleton	no	yes	Dry	23.8	3.16969	14.7	2.68785	10.5	2.35138	8.8	2.17475	10.5	2.35138	14.1	2.64617	23.2	3.14415	13.3	2.58776	8.8	2.17475	14.6	2.68102
54307	MCZ	Xenosauridae		Xenosaurus grandis rackhami	Xenosaurus	grandis rackhami	Chiapas	Chiapas	Chiapas	Mexico			skull	no	missing	Dry	24.8	3.21084	15.9	2.76632	10.1	2.31254	9	2.19722	10.8	2.37955	14.8	2.69463	24.3	3.19048
54315	MCZ	Xenosauridae		Xenosaurus grandis rackhami	Xenosaurus	grandis rackhami	Chiapas	Chiapas	Chiapas	Mexico			partial skeleton	no	yes	Dry	25.5	3.23868	16.2	2.78501	10.6	2.36085	10.1	2.31254	11	2.3979	15	2.70805	25	3.21888	14.4	2.66723	9.6	2.26176	17.3	2.85071	10.8	2.37955
54317	MCZ	Xenosauridae		Xenosaurus grandis rackhami	Xenosaurus	grandis rackhami	Chiapas	Chiapas	Chiapas	Mexico			nearly complete skeleton	no	yes	Dry	26.5	3.27714	17.5	2.8622	9.3	2.23001	9.9	2.29253	11.1	2.40695	15.1	2.71469	24.4	3.19458	14.1	2.64617	10	2.30259	17	2.83321	11.4	2.43361	100	4.60517
54309	MCZ	Xenosauridae		Xenosaurus grandis rackhami	Xenosaurus	grandis rackhami	Chiapas	Chiapas	Chiapas	Mexico			partial skeleton	no	yes	Dry	22.5	3.11352	14.6	2.68102	8	2.07944	8.8	2.17475	9.5	2.25129	12.5	2.52573	21	3.04452	11.6	2.45101	7.6	2.02815	14	2.63906	8.7	2.16332	77	4.34381			male
54313	MCZ	Xenosauridae		Xenosaurus grandis rackhami	Xenosaurus	grandis rackhami	Chiapas	Chiapas	Chiapas	Mexico			nearly complete skeleton	no	yes	Dry	24.8	3.21084	16.1	2.77882	10.4	2.34181	9.5	2.25129	11	2.3979	14.7	2.68785	23.8	3.16969	13.6	2.61007	9.2	2.2192	16.6	2.8094	10.6	2.36085	91	4.51086			male
